# Supplementary material for: Comparative proteomics of root plasma membrane proteins reveals the involvement of calcium signalling in NaCl-facilitated nitrate uptake in Salicornia europaea
Source: J Exp Bot. 2015 May 8;66(15):4497–510. doi: 10.1093/jxb/erv216 (PMC4507759; doi:10.1093/jxb/erv216)
Supplement: Supplementary Data [file supp_erv216_jexbot144980_file002.xlsx]

## Sheet: Supplementary Table S1
		Cy3	Cy5	Cy2
	Gel01	LN-1	HN+S-1	Internal standard
	Gel02	HN-1	LN+S-1	Internal standard
	Gel03	LN-2	HN-2	Internal standard
	Gel04	LN+S-2	HN+S-2	Internal standard
	Gel05	HN+S-3	LN-3	Internal standard
	Gel06	HN-3	LN+S-3	Internal standard
	Gel07	HN+S-4	LN-4	Internal standard
	Gel08	LN+S-4	HN-4	Internal standard
	Gel09	LN+S-5	HN-5	Internal standard
	Gel10	HN+S-5	LN-5	Internal standard
