# Supplementary material for: Comparative proteomics of root plasma membrane proteins reveals the involvement of calcium signalling in NaCl-facilitated nitrate uptake in Salicornia europaea
Source: J Exp Bot. 2015 May 8;66(15):4497–510. doi: 10.1093/jxb/erv216 (PMC4507759; doi:10.1093/jxb/erv216)
Supplement: Supplementary Data [file supp_erv216_jexbot144980_file005.xlsx]

## Sheet: Supplementary Table S4
Spot number	Protein name	Expression abundance				Average fold				ANOVA significance
		LN	LN+S	HN	HN+S	LN+S/LN	HN+S/HN	HN/LN	HN+S/LN+S	NaCl	Nitrate	NaCl*Nitrate
Cluster I
1066	Actin 1	0.696743	1.42924	0.657078	1.42457	2.0269	2.1171	-1.0556	-1.0106	**
1071	Actin 1	0.566496	1.44083	0.525791	1.45007	2.5143	2.6909	-1.0697	1.0005	**
1401	Annexin-like protein RJ4-like	0.681521	1.35175	0.637617	1.43442	1.9608	2.1977	-1.0624	1.055	**
1807	Fructose-bisphosphate aldolase	0.556075	0.865661	0.575144	0.976777	1.5339	1.6511	1.0436	1.1233	**
1230	Cytosolic glutamine synthetase	1.02481	1.66947	0.446241	0.720799	1.6135	1.5746	-2.2774	-2.3336	**	**
1240	Cytosolic glutamine synthetase	0.686849	1.35456	0.70553	1.14944	1.9528	1.5914	1.0338	-1.1869	**		*
2405	Remorin	0.743721	1.36838	0.775845	1.2379	1.8202	1.5578	1.0504	-1.1124	**
1226	Putative adenosine kinase family protein	0.517729	1.1802	0.686411	1.55422	2.2534	2.2117	1.3344	1.3096	**	**
627	Protein disulfide-isomerase	0.555478	1.0056	0.746555	1.5338	1.7884	2.0066	1.3518	1.5167	**	**
628	Protein disulfide-isomerase	0.561442	0.992518	0.698721	1.52896	1.7477	2.1334	1.2552	1.5322	**	**
621	Protein disulfide-isomerase	0.595115	0.970616	0.715095	1.51732	1.6126	2.0717	1.21	1.5544	**	**
1656	PIB41 14-3-3 protein	0.635295	1.1939	0.488375	1.17883	1.8541	2.3548	-1.2919	-1.0172	**	**	**
2409	Quinone reductase family protein	0.777411	1.28775	0.560019	1.17494	1.6378	2.0451	-1.3777	-1.1033	**	**
1402	Annexin-like protein RJ4-like	0.683048	1.27013	0.394675	1.60857	1.839	3.9743	-1.7167	1.2589	**	*	**
1358	Annexin-like protein RJ4-like	0.772516	1.30055	0.308192	1.37835	1.6643	4.3546	-2.4828	1.0538	**	**	**
1373	Pyruvate dehydrogenase	0.904132	1.45597	0.374549	1.12579	1.5919	2.9282	-2.394	-1.3015	**	**	**
Cluster II
1008	Cytochrome b5	1.70307	1.11077	1.26458	0.774529	-1.54	-1.6765	-1.331	-1.449	**	*
367	Activator of 90 kDa heat shock protein ATPase homolog 1-like	2.19313	0.311172	1.19165	0.461084	-7.1164	-2.66	-1.8267	1.4646	**
1559	14-3-3h protein	2.45438	0.131169	1.12753	0.191261	-19.0232	-6.0589	-2.1605	1.4532	**
1541	Putative alpha-soluble NSF attachment protein	1.44143	0.563141	1.43948	0.539677	-2.6114	-2.7469	1.0057	-1.0459	**
2181	Immunophilin	1.74076	0.35625	2.20201	0.316846	-4.9358	-7.0989	1.2702	-1.1323	**
1921	Ras-related protein Rab-7b	1.5143	0.696202	1.50308	0.586875	-2.192	-2.591	-1.0111	-1.1952	**
1893	Voltage-dependent anion-selective channel	1.51838	0.703963	1.50157	0.581916	-2.1766	-2.6352	-1.0036	-1.2151	**
1984	Nascent polypeptide-associated complex subunit alpha-like protein	2.09969	0.146045	1.96534	0.0773477	-14.6245	-25.7019	-1.0811	-1.9	**
1141	Glutamate dehydrogenase-like	1.57701	0.0966705	2.18636	0.183197	-16.5248	-12.2493	1.3959	1.8831	**	**
Cluster III
1267	Fructose-bisphosphate aldolase	0.628373	0.921442	0.813414	1.31059	1.449	1.5697	1.3045	1.4132	**	**
1827	Triosephosphate isomerase	0.663284	0.947337	0.826079	1.3363	1.4123	1.58	1.253	1.4018	**	**	**
1302	Malate dehydrogenase	0.785519	1.03201	0.820939	1.4631	1.2997	1.7408	1.0517	1.4086	**	**	**
2278	Probable calcium-binding protein CML13-like	0.772024	0.940247	0.746114	1.36727	1.2103	1.8074	-1.0344	1.4437	**		*
1203	Alpha-1,4-glucan-protein synthase [UDP-forming] 2-like	0.775165	1.16527	0.779777	1.26952	1.4867	1.5915	1.011	1.0822	**
1232	Alpha-1,4-glucan-protein synthase[UDP-forming] 2-like	0.915422	1.06155	0.757562	1.19735	1.1456	1.5466	-1.2042	1.1211	**
938	TGF-beta receptor-interacting protein 1	0.792395	0.981049	0.682768	1.13542	1.2252	1.6179	-1.1494	1.1488	**		*
1752	Talisin	0.620211	0.577105	0.756191	1.66812	-1.0885	2.1552	1.2254	2.8747	**	**	**
830	Calreticulin family protein	0.6568	0.738866	0.856544	1.34404	1.1113	1.5295	1.3133	1.8075	**	**	*
459	Probable inactive purple acid phosphatase 27-like	0.87215	0.75314	0.746526	1.3114	-1.172	1.7123	-1.1605	1.7292	**	**	**
Cluster IV
1663	Hypersensitive-induced response protein	1.44154	0.987357	1.01394	0.541115	-1.4784	-1.9237	-1.411	-1.8361	**	**
1742	Gamma carbonic anhydrase-like 2	0.675885	0.855258	1.41551	0.905989	1.4783	-1.5693	2.5306	1.0908		**	**
2222	NADH dehydrogenase [ubiquinone] 1 alpha subcomplex subunit 8-B-like	0.678484	0.886233	1.75508	1.02658	1.2531	-1.5808	2.0855	1.0529	*	**	**
1831	NADH dehydrogenase [ubiquinone] iron-sulfur protein 8	0.62439	0.935179	1.57142	1.02532	1.2918	-1.7297	2.5739	1.1519		**	**
2336	NADH-ubiquinone oxidoreductase 11 kDa subunit	0.78739	1.09493	1.75256	1.13891	1.3749	-1.559	2.2162	1.034		**	**
2410	G-type lectin S-receptor-like serine/threonine-protein kinase At1g34300-like	0.709608	0.730157	1.41876	0.723495	1.0155	-2.0076	2.0093	-1.0146	**	**	**
Cluster V
1480	Annexin D4-like	0.946493	1.51543	0.797827	0.911184	1.579	1.0986	-1.1582	-1.6646	*	*
1812	Ras-related protein Rab11C	0.912269	1.57184	0.854722	1.10135	1.7137	1.2499	-1.048	-1.4368	**	*
1976	Flavoprotein WrbA-like	0.788694	1.38044	0.659749	0.894003	1.7327	1.3403	-1.2039	-1.5563	**	**	*
1239	Cytosolic glutamine synthetase	0.701786	1.25409	0.80276	1.17345	1.7672	1.4283	1.1507	-1.0753	**		*
1732	Remorin	0.775166	1.4782	0.791541	1.19128	1.8862	1.4694	1.0274	-1.2495	**	*	**
741	Beta-glucosidase 24-like	0.532147	1.38966	0.958728	1.00666	2.5834	1.023	1.8178	-1.3893	**	*	**
1380	Sterol methyltransferase 1	0.590955	1.24534	0.879656	1.32277	2.0616	1.4671	1.4931	1.0625	**	**	**
482	V-type ATPase subunit A	0.615313	1.28612	0.976886	1.32298	2.0453	1.3228	1.5913	1.0291	**	**	**
914	Mitochondrial processing peptidase subunit alpha	0.573082	1.14069	0.982254	1.17043	1.9666	1.1622	1.7259	1.0199	**	**	**
1922	Glutathione S-transferase-like protein	0.644245	1.04574	1.09017	1.33916	1.6047	1.2151	1.682	1.2736	**	**
739	Glutathione S-transferase-like protein	0.53996	1.08994	1.30546	1.1058	1.996	-1.2104	2.4368	1.0087	**	**	**
755	ATP synthase subunit alpha	0.538803	1.10008	1.17871	1.06464	2.0172	-1.1303	2.1938	-1.0393	**	**	**
439	NADH-ubiquinone oxidoreductase	0.553563	1.18437	1.22975	1.20906	2.1091	-1.0422	2.2341	1.0163	**	**	**
760	ATPase subunit 1	0.429126	1.13374	1.27834	1.18027	2.6104	-1.1105	3.0017	1.0355	**	**	**
1438	Pyruvate dehydrogenase E1 component subunit beta	0.465422	0.90378	1.15967	1.06572	1.9188	-1.1164	2.5093	1.1714	**	**	**
1305	Mitochondrial import receptor subunit tom40, putative	0.555038	0.891831	1.3528	1.13865	1.5888	-1.2178	2.4556	1.2691	**	**	**
774	ATPase subunit 1	0.523767	0.99542	1.40487	1.15392	1.8792	-1.2516	2.7117	1.153	**	**	**
920	Mitochondrial-processing peptidase subunit alpha	0.470841	1.00923	1.41851	1.13698	2.1178	-1.2789	3.0358	1.1209	**	**	**
2000	Hypersensitive-induced response protein	0.431654	0.921746	1.53155	1.17496	2.1065	-1.3351	3.5673	1.2684	**	**	**
Cluster VI
1683	Hypersensitive-induced response protein 1-like	1.34125	0.876582	0.853395	0.628021	-1.5476	-1.3952	-1.5598	-1.4063	**	**
Cluster VII
689	V-type ATPase subunit A	0.905578	1.50694	1.00301	0.553986	1.6453	-1.8572	1.1155	-2.7393		*	**
1086	Actin 1	0.798791	1.68718	0.895602	0.58447	2.0841	-1.5703	1.1259	-2.9067	*	**	**
2406	Hypersensitive-induced response protein 1-like	1.68767	3.61787	1.47987	0.835641	2.1171	-1.7962	-1.1467	-4.3606		**	**
1623	Gamma carbonic anhydrase 1, CA1	0.628944	1.03998	1.44935	0.969488	1.6335	-1.5317	2.32	-1.0785		**	**
2053	ATP synthase D chain	0.406369	0.736305	1.58039	0.994339	1.7867	-1.6295	3.9113	1.3435		**	**
913	Mitochondrial processing peptidase subunit alpha	0.499176	0.886615	1.69664	1.01059	1.7556	-1.7163	3.417	1.134		**	**
1701	Gamma carbonic anhydrase 1, CA1	0.600545	0.923127	1.47371	0.989966	1.5192	-1.5228	2.4677	1.0667		**	**
Cluster VIII
1999	Hypersensitive-induced reaction protein 2	1.24181	1.10116	0.773599	0.694041	-1.1397	-1.1426	-1.5946	-1.5987		**
1095	Actin-2	1.39096	1.03277	0.650565	0.975443	-1.3592	1.4555	-2.1139	-1.0686		**	*
535	V-type ATPase subunit A	0.757605	0.859638	1.21605	1.14851	1.12	-1.0832	1.6104	1.3274		**
635	V-type ATPase subunit A	0.686612	0.896565	1.34845	1.20326	1.2908	-1.148	1.9762	1.3336		**	**
800	V-type proton ATPase subunit B2	0.676877	0.938759	1.20959	1.16788	1.3717	-1.0578	1.7948	1.2369		**
1566	Putative alpha-soluble NSF attachment protein	0.715771	0.936531	1.18269	1.12286	1.2929	-1.0794	1.6648	1.1929	*	**	**
571	Succinate dehydrogenase [ubiquinone] flavoprotein subunit 1	0.681852	0.988001	1.1685	0.859245	1.4278	-1.3959	1.7247	-1.1557		*	**
2216	Succinate dehydrogenase 6	0.565059	0.811722	1.16191	0.88036	1.4201	-1.3487	2.0651	1.0782		**	**
1766	Cytochrome b5 isoform 1	0.707813	0.827022	1.35314	0.998334	1.1549	-1.3863	1.9225	1.2009	*	**	**
2171	Cytochrome b5 isoform 1	0.741908	0.860868	1.14054	0.943943	1.1469	-1.232	1.5404	1.0902		**	*
1196	Band 7 family protein	0.986583	0.870324	1.54298	1.06537	-1.1562	-1.4827	1.5685	1.223	*	*
523	V-type ATPase subunit A	0.73987	0.90611	1.19537	0.909293	1.2099	-1.3479	1.6264	-1.0027		*	*
449	Probable inactive purple acid phosphatase 27-like	0.954151	0.745877	0.831418	1.16983	-1.2975	1.3718	-1.1425	1.558		*	**
