# Supplementary material for: Comparative proteomics of root plasma membrane proteins reveals the involvement of calcium signalling in NaCl-facilitated nitrate uptake in Salicornia europaea
Source: J Exp Bot. 2015 May 8;66(15):4497–510. doi: 10.1093/jxb/erv216 (PMC4507759; doi:10.1093/jxb/erv216)
Supplement: Supplementary Data [file supp_erv216_jexbot144980_file003.xlsx]

## Sheet: Supplementary Table S2
Spot number	LN-1			LN-2			LN-3			LN-4			LN-5			LN		LN+S-1			LN+S-2			LN+S-3			LN+S-4			LN+S-5			LN+S		HN-1			HN-2			HN-3			HN-4			HN-5
	Normal Volume	Normal Standard volume	RV	Normal Volume	Normal Standard volume	RV	Normal Volume	Normal Standard volume	RV	Normal Volume	Normal Standard volume	RV	Normal Volume	Normal Standard volume	RV	Means	SD	Normal Volume	Normal Standard volume	RV	Normal Volume	Normal Standard volume	RV	Normal Volume	Normal Standard volume	RV	Normal Volume	Normal Standard volume	RV	Normal Volume	Normal Standard volume	RV	Mean	SD	Normal Volume	Normal Standard volume	RV	Normal Volume	Normal Standard volume	RV	Normal Volume	Normal Standard volume	RV	Normal Volume	Normal Standard volume	RV	Normal Volume	Normal Standard volume	RV
153	1.3416	1.8055	0.743063	0.7502	1.0715	0.70014	0.3039	0.8212	0.370068	0.9503	1.0935	0.869044				0.670579	0.212778	1.6433	1.315	1.24966	1.0183	0.9503	1.07156				1.1196	0.7377	1.51769	1.5121	1.0211	1.48085	1.32994	0.209151	1.1166	1.315	0.849125	0.6025	1.0715	0.562296				0.2142	0.7377	0.290362	0.4613	1.0211	0.451768
156	0.9454	2.459	0.384465	0.8898	2.1464	0.414555	0.5794	2.0191	0.28696	1.6943	2.2957	0.738032				0.456003	0.195748	3.9102	2.9537	1.32383	3.2824	2.0341	1.61369	0.3246	0.4163	0.779726	1.4521	0.9428	1.5402	3.0743	2.1205	1.4498	1.34145	0.332114	2.1283	2.9537	0.720554	1.1342	2.1464	0.52842	0.434	0.4163	1.04252	0.3693	0.9428	0.391706	0.8321	2.1205	0.392407
159	0.9331	1.4866	0.627674	1.0013	1.5318	0.653675	0.5759	1.1836	0.486566	0.5337	0.6604	0.808147	0.1866	0.1767	1.05603	0.726418	0.216733	0.4264	0.3474	1.2274	2.2167	1.6554	1.33907				0.4142	0.2576	1.60792	1.6886	1.4782	1.14234	1.32918	0.202536	0.3627	0.3474	1.04404	0.9001	1.5318	0.587609				0.255	0.2576	0.989907	1.0368	1.4782	0.701394
162	1.2992	7.8268	0.165994	1.0638	6.1957	0.1717	1.6081	8.0576	0.199576	1.3877	6.447	0.215247	0.9291	1.5794	0.588261	0.268156	0.180077	15.8438	10.8411	1.46146	13.7645	6.361	2.16389	2.2404	2.2436	0.998574	11.1364	3.9811	2.79732	11.4892	5.7844	1.98624	1.8815	0.686555	4.5883	10.8411	0.423232	1.0087	6.1957	0.162806	1.0105	2.2436	0.450392	0.4073	3.9811	0.102308	0.9157	5.7844	0.158305
163	0.7829	0.8401	0.931913	1.2215	1.3847	0.882141	0.6962	0.6964	0.999713	0.9904	1.1028	0.898078				0.927961	0.0521423	1.2509	1.553	0.805473	0.9079	1.1139	0.815064	0.5118	0.8031	0.637281	1.1929	1.5377	0.775769	0.8669	0.9551	0.907654	0.788248	0.0977502	1.3277	1.553	0.854926	1.19	1.3847	0.859392	0.6848	0.8031	0.852696	0.5771	1.5377	0.375301	0.7085	0.9551	0.741807
164	0.7261	0.8536	0.850633	0.4253	0.4226	1.00639	1.8009	1.4414	1.24941	1.6386	1.9378	0.845598				0.988008	0.18958				1.2999	1.2043	1.07938	0.4	1.3894	0.287894	1.9571	1.7267	1.13343	1.1648	1.2417	0.938069	0.859695	0.389997				0.4243	0.4226	1.00402	0.9676	1.3894	0.696416	0.8618	1.7267	0.499102	0.8258	1.2417	0.665056
194	1.647	2.5634	0.642506	0.7663	1.2878	0.595046	0.6705	1.5668	0.427942	1.8907	1.9288	0.980247	0.5406	0.8089	0.668315	0.662811	0.200601	2.8352	1.8795	1.50849	1.1764	1.5769	0.746021	0.4468	1.2841	0.347948	1.8017	1.1406	1.57961	1.705	1.2068	1.41283	1.11898	0.544019	1.5694	1.8795	0.835009	0.7011	1.2878	0.544417	0.7464	1.2841	0.581263	0.7971	1.1406	0.698843	0.7444	1.2068	0.616838
196	0.8766	1.0068	0.870679	0.8249	1.01	0.816733	0.8996	1.3929	0.645847	1.1312	1.5194	0.744504	1.0962	1.3556	0.808646	0.777282	0.0860417	1.1798	1.0072	1.17137				0.2679	0.7628	0.351206	1.0686	0.5494	1.94503	1.8358	1.4211	1.29182	1.18985	0.654309	0.724	1.0072	0.718824	0.6695	1.01	0.662871	0.4926	0.7628	0.645779	0.5429	0.5494	0.988169	0.9449	1.4211	0.664907
203	2.3074	2.5911	0.89051	2.3378	2.5857	0.904127	0.5586	1.8292	0.305379	0.4167	0.5246	0.794319	0.5982	0.4452	1.34367	0.8476	0.370122	2.442	1.6921	1.44318				0.5308	1.556	0.341131	2.0117	0.8053	2.49808	4.1375	2.6318	1.57212	1.46363	0.883604	1.6926	1.6921	1.0003	1.6989	2.5857	0.657037	1.1305	1.556	0.726542	0.4536	0.8053	0.563268	1.1352	2.6318	0.43134
211	1.2105	7.0349	0.172071	0.9271	5.1602	0.179664	1.1855	6.1027	0.194258	0.465	0.9743	0.477266	0.4989	1.3511	0.369255	0.278503	0.137783	9.1997	4.6557	1.97601				2.0497	1.9288	1.06268	10.4227	3.9601	2.63193	11.3914	5.0746	2.24479	1.97885	0.667485	1.0449	4.6557	0.224435	0.7196	5.1602	0.139452	1.1993	1.9288	0.621786	0.9319	3.9601	0.235322	0.9391	5.0746	0.185059
215	2.2044	2.2189	0.993465	2.5073	2.7112	0.924793	0.4038	0.4183	0.965336	1.1495	1.0564	1.08813	1.2751	1.3493	0.945009	0.983347	0.0638446	1.0809	2.564	0.421568	1.2587	1.4451	0.871012							1.0931	1.2574	0.869334	0.720638	0.259004	1.5813	2.564	0.616732	1.8908	2.7112	0.697403							0.9511	1.2574	0.756402
231	1.7877	2.5993	0.687762	0.9454	2.0164	0.468855	0.8627	1.7848	0.483359	0.8615	0.9706	0.887595	0.1753	0.3787	0.462899	0.598094	0.18708	3.8357	2.9024	1.32156	0.2798	0.5359	0.522112							1.5344	0.7002	2.19137	1.34502	0.834878	2.3584	2.9024	0.812569	0.6706	2.0164	0.332573							0.151	0.7002	0.215653
244	2.9128	1.3868	2.10037	3.52	1.8998	1.85283	3.9515	2.805	1.40873	1.856	1.0496	1.76829				1.78256	0.286294	0.5387	3.6402	0.147986				0.8978	2.0645	0.434875	0.6038	1.5408	0.391874	0.9822	2.0334	0.483033	0.364442	0.149031	5.2085	3.6402	1.43083	3.224	1.8998	1.69702	3.0043	2.0645	1.45522	3.2493	1.5408	2.10884	3.2521	2.0334	1.59934
250	2.7672	2.5625	1.07988	1.0377	1.246	0.832825	3.1824	2.7675	1.14992	0.8618	0.3437	2.50742	0.4881	0.6523	0.748275	1.26366	0.714998	0.5664	1.7764	0.318847	1.4299	1.1349	1.25993	1.166	1.0222	1.14068	1.0047	0.6841	1.46864	1.2323	1.5814	0.779246	0.99347	0.452624	0.9573	1.7764	0.538899	0.9009	1.246	0.723034	0.8078	1.0222	0.790256	0.6415	0.6841	0.937728	1.4748	1.5814	0.932591
251	7.8359	4.0797	1.9207	6.5874	2.7763	2.37273	8.9379	4.5441	1.96692	4.3736	1.9328	2.26283	4.0932	2.7914	1.46636	1.99791	0.353601	0.6166	4.8324	0.127597	0.4797	2.0783	0.230814	0.9496	2.8948	0.328036	0.4454	2.0059	0.222045	0.6956	3.9051	0.178126	0.217324	0.0742444	7.8127	4.8324	1.61673	3.9002	2.7763	1.40482	3.6825	2.8948	1.27211	3.9852	2.0059	1.98674	4.8077	3.9051	1.23113
252	3.4265	2.2914	1.49537	2.8118	1.4288	1.96795	3.9078	2.2599	1.72919				2.4073	1.692	1.42275	1.65382	0.246882	1.1529	4.2758	0.269634	1.0542	1.4444	0.729853	0.4654	0.7666	0.607096	0.7371	1.1231	0.656308	0.6803	1.9832	0.343031	0.521185	0.202607	3.7036	4.2758	0.866177	1.7977	1.4288	1.25819	0.8399	0.7666	1.09562	1.7674	1.1231	1.57368	1.9517	1.9832	0.984117
256	1.9736	1.9253	1.02509	1.9689	1.82	1.08181	2.7444	2.2422	1.22398				1.6359	1.4042	1.165	1.12397	0.0880155	1.7553	4.3473	0.403768				0.7453	2.6118	0.285359	1.7762	3.2399	0.548227	1.1785	1.9504	0.604235	0.460397	0.144047	6.2229	4.3473	1.43144	2.3865	1.82	1.31126	3.5427	2.6118	1.35642	5.5866	3.2399	1.72431	5.0096	1.9504	2.5685
258	14.7854	11.4583	1.29037	16.7284	11.7439	1.42443	13.9734	10.7204	1.30344	21.6782	18.2206	1.18976	8.6104	7.5242	1.14436	1.27047	0.109092	4.3712	18.6343	0.234578	5.1311	16.2689	0.315393	1.8567	11.4157	0.162644	1.9069	7.8287	0.243578	1.6241	9.1571	0.17736	0.226711	0.0607269	39.3821	18.6343	2.11342	20.6886	11.7439	1.76165	18.2169	11.4157	1.59578	18.6661	7.8287	2.38432	19.2958	9.1571	2.1072
261	1.4621	1.3651	1.07106	1.215	0.8328	1.45893	0.4574	0.5784	0.790802	0.4009	0.3705	1.08205	0.8491	0.8168	1.03954	1.08848	0.239054	0.7386	2.1355	0.345867	1.1777	1.1228	1.0489	0.2024	0.4198	0.482134	0.5258	0.7192	0.73109	0.9143	1.0869	0.8412	0.689837	0.28062	1.2258	2.1355	0.574011	0.6386	0.8328	0.766811	0.3655	0.4198	0.870653	0.6328	0.7192	0.879867	0.6117	1.0869	0.562793
265	1.9436	1.546	1.25718	1.4626	1.2422	1.17743	1.3049	0.8194	1.59251				0.5358	0.5928	0.903846	1.23274	0.283584	0.8725	1.1142	0.783073	2.1782	1.4033	1.5522				1.3894	0.6886	2.01772	1.659	1.1936	1.38991	1.43573	0.510011	0.9014	1.1142	0.809011	0.9376	1.2422	0.75479				0.5525	0.6886	0.802353	0.8665	1.1936	0.725955
271	1.9709	1.6221	1.21503	0.4004	0.3739	1.07087	0.4856	0.4619	1.05131	0.322	0.3144	1.02417	1.0506	0.6703	1.56736	1.18575	0.225754	1.2087	3.0442	0.39705	0.4575	0.3832	1.19389	0.3839	1.0582	0.362786	0.7971	0.3246	2.45564	0.379	0.3057	1.23978	1.12983	0.851364	4.5929	3.0442	1.50874	0.3077	0.3739	0.822947	1.805	1.0582	1.70573	0.2197	0.3246	0.676833	0.162	0.3057	0.529931
273				0.5324	0.8275	0.643384	0.2882	0.7566	0.380915	0.6262	0.9844	0.636124	0.3876	0.6018	0.644068	0.576122	0.130188	1.0475	2.1722	0.48223	1.508	0.6065	2.4864	1.1996	1.0233	1.17229	1.1288	0.5839	1.93321	1.2751	0.7522	1.69516	1.55386	0.762805	1.1676	2.1722	0.53752	0.5571	0.8275	0.673233	0.6802	1.0233	0.664712	0.3326	0.5839	0.569618	0.3903	0.7522	0.518878
274	1.2323	1.6934	0.727708	0.2101	0.5961	0.352458	0.3476	0.5474	0.635002	0.4984	0.4978	1.00121				0.679093	0.267553	1.8609	2.121	0.877369				1.289	0.9339	1.38023	1.3563	0.4367	3.10579	1.8616	1.2748	1.46031	1.70593	0.968253	1.7099	2.121	0.806176	0.1799	0.5961	0.301795	0.7364	0.9339	0.788521	0.3201	0.4367	0.732997	0.9473	1.2748	0.743097
280	2.6394	4.0318	0.654646	5.7933	8.2133	0.705356	4.3442	6.7541	0.643195	0.9758	1.3942	0.6999	1.5967	2.1635	0.738017	0.688223	0.0389369	5.0889	8.6973	0.585113	3.2767	4.2073	0.778813	2.5455	2.899	0.878061	4.6101	5.3789	0.857071	6.167	7.9351	0.77718	0.775248	0.115578	6.9555	8.6973	0.799731	5.9983	8.2133	0.730315	3.0451	2.899	1.0504	5.1623	5.3789	0.959732	8.4505	7.9351	1.06495
281	4.9442	10.2841	0.480762	6.37	11.7182	0.543599	3.5	7.0672	0.495246	1.4738	1.536	0.959505	1.0594	2.0736	0.510899	0.598002	0.20343	5.8584	9.5512	0.613368	0.9353	1.013	0.923297	3.859	4.3386	0.889457	4.5039	5.4691	0.823518	5.5164	5.9544	0.926441	0.835216	0.130744	7.6674	9.5512	0.802768	8.2749	11.7182	0.706158	4.3829	4.3386	1.01021	4.7287	5.4691	0.864621	6.1189	5.9544	1.02763
282	0.7856	0.8827	0.889997	0.864	0.8602	1.00442	0.76	1.026	0.740741	0.6299	0.9079	0.693799	0.6056	0.748	0.809626	0.827716	0.123418	1.1112	1.1491	0.967018	0.6215	0.8111	0.766243							0.9131	0.8211	1.11204	0.948435	0.173648	1.0221	1.1491	0.889479	0.6125	0.8602	0.712044							0.5885	0.8211	0.716721
284	0.5611	1.0772	0.520887	0.9642	1.2558	0.767797	0.7699	0.7933	0.970503	1.0838	1.266	0.856082	0.2772	0.503	0.551093	0.733273	0.194196	1.099	3.1363	0.350413	0.7375	0.7334	1.00559				0.7279	0.775	0.939226	1.2296	1.2417	0.990255	0.821371	0.315251	1.6641	3.1363	0.530593	0.5037	1.2558	0.401099				0.6624	0.775	0.85471	1.2904	1.2417	1.03922
289	0.7811	0.7707	1.01349	1.1914	0.8831	1.34911	0.5464	0.5022	1.08801	0.6633	1.608	0.4125				0.96578	0.395929	0.7568	1.1804	0.641139	0.9736	1.0861	0.896418	0.8022	0.9258	0.866494	0.4855	0.5415	0.896584	0.6773	0.982	0.689715	0.79807	0.12291	0.6516	1.1804	0.552016	0.3447	0.8831	0.39033	0.6367	0.9258	0.68773	0.5975	0.5415	1.10342	1.2422	0.982	1.26497
290	1.8172	1.2795	1.42024	1.5559	1.0805	1.43998	3.0844	2.4075	1.28116	2.7774	3.0221	0.91903	1.5468	1.2888	1.20019	1.25212	0.210978	1.3228	1.6397	0.806733	1.3076	1.8811	0.695125	0.3135	0.9635	0.325376	0.5334	1.2633	0.422227	1.0408	2.1995	0.473198	0.544532	0.19969	1.7933	1.6397	1.09368	1.9492	1.0805	1.80398	1.2237	0.9635	1.27006	2.1271	1.2633	1.68376	3.2986	2.1995	1.4997
299	1.2426	0.5472	2.27083	1.1351	0.7085	1.60212	1.0763	0.6729	1.59949							1.82415	0.386843				0.8829	1.1655	0.757529	0.2715	0.6819	0.398152	0.3466	0.5373	0.645077	0.4774	0.8412	0.567523	0.59207	0.150989				0.9623	0.7085	1.35822	0.5953	0.6819	0.873002	0.7738	0.5373	1.44016	0.9584	0.8412	1.13932
309	1.1205	1.8046	0.620913	0.9524	1.389	0.685673	0.5673	0.7817	0.725726				0.9106	1.0631	0.856552	0.722216	0.099425	0.8944	0.7783	1.14917				0.977	1.4594	0.669453	0.5581	0.39	1.43103	1.0215	0.9351	1.0924	1.08551	0.314422	0.7201	0.7783	0.925222	0.6643	1.389	0.478258	0.8809	1.4594	0.603604	0.2661	0.39	0.682308	0.4152	0.9351	0.444017
317	0.9192	0.8473	1.08486	0.987	0.8836	1.11702	0.925	1.0901	0.848546	1.3316	2.0669	0.64425				0.923669	0.221424	1.1347	1.1741	0.966442	1.1689	1.104	1.05879	0.8268	0.8972	0.921534	1.4225	1.0569	1.34592	1.3595	1.0706	1.26985	1.11251	0.187035	1.2665	1.1741	1.0787	0.7881	0.8836	0.891919	0.811	0.8972	0.903923	0.9638	1.0569	0.911912	0.6348	1.0706	0.592939
320	0.7109	0.8128	0.874631	2.3103	1.8588	1.2429	0.3661	0.3396	1.07803	1.7774	3.2631	0.544697	0.5149	0.5089	1.01179	0.95041	0.262655	0.4372	0.7709	0.567129				0.4781	0.5859	0.81601	0.1736	0.1884	0.921444	0.4023	0.5755	0.699044	0.750907	0.152518	0.5961	0.7709	0.773252	1.5397	1.8588	0.82833	0.6483	0.5859	1.1065	0.3113	0.1884	1.65234	0.6183	0.5755	1.07437
321	0.8717	0.8722	0.999427	1.1543	0.7289	1.58362	0.6229	0.6153	1.01235	1.0786	1.5288	0.705521	0.9615	0.8857	1.08558	1.0773	0.318171							0.4713	0.6251	0.753959	0.4686	0.4368	1.0728	0.4958	0.721	0.687656	0.838139	0.20591				1.2742	0.7289	1.74811	0.7098	0.6251	1.1355	0.6344	0.4368	1.45238	0.903	0.721	1.25243
322	0.7243	0.4854	1.49217	0.7522	0.4739	1.58725	0.91	0.702	1.2963	0.496	0.5284	0.938683	0.6878	0.6258	1.09907	1.2827	0.268739				0.4532	0.8156	0.555665	0.2163	0.3778	0.572525	0.1362	0.2696	0.505193	0.3439	0.6882	0.499709	0.533273	0.0363186				1.0489	0.4739	2.21334	0.7358	0.3778	1.94759	0.6953	0.2696	2.57901	0.926	0.6882	1.34554
324				0.9166	1.0401	0.881261	0.7931	0.5633	1.40795	1.0657	1.7152	0.621327	0.7126	0.8174	0.871789	0.945583	0.330913	0.5206	0.9496	0.548231				0.5077	0.5602	0.906283	0.3893	0.4693	0.829533	0.4124	0.5796	0.711525	0.748893	0.155923	1.4172	0.9496	1.49242	1.0731	1.0401	1.03173	0.6432	0.5602	1.14816	0.6844	0.4693	1.45834	0.5471	0.5796	0.943927
334	1.7822	1.7422	1.02296	0.7586	0.3549	2.1375	0.7908	0.6998	1.13004				0.8909	0.8743	1.01899	1.32737	0.542532				0.8749	0.6652	1.31524	0.2016	0.3271	0.616325	0.574	0.4881	1.17599	0.3036	0.5851	0.518886	0.906611	0.397551				0.4072	0.3549	1.14737	0.3519	0.3271	1.07582	0.2733	0.4881	0.559926	0.4291	0.5851	0.733379
337	1.3271	1.1229	1.18185	0.4102	0.4373	0.938029	1.0791	0.898	1.20167				0.3003	0.2769	1.08451	1.10151	0.120419	0.226	0.9699	0.233014	0.6993	0.772	0.905829				0.3435	0.1967	1.74631	0.9817	0.8096	1.21257	1.02443	0.631644	1.499	0.9699	1.54552	0.5057	0.4373	1.15641				0.1894	0.1967	0.962888	0.595	0.8096	0.734931
342	1.5746	1.2753	1.23469	1.4182	1.1216	1.26444	1.0168	1.1213	0.906805	0.7185	1.1578	0.620574	1.3766	1.0964	1.25556	1.05642	0.285945	0.9849	1.9022	0.517769				0.1645	0.3685	0.446404				0.8795	1.2596	0.698238	0.554137	0.129796	1.7787	1.9022	0.935075	1.2732	1.1216	1.13516	0.2127	0.3685	0.577205				1.538	1.2596	1.22102
344	3.5446	3.5604	0.995562	4.0833	3.7166	1.09867	4.1048	3.6989	1.10974				2.5338	2.3664	1.07074	1.06868	0.0514299	7.2628	7.6585	0.948332	1.6212	1.4301	1.13363	2.4472	2.2864	1.07033	1.9135	1.6025	1.19407	3.0527	3.605	0.846796	1.03863	0.140664	7.0723	7.6585	0.923458	3.0595	3.7166	0.823199	2.1801	2.2864	0.953508	1.6308	1.6025	1.01766	2.7718	3.605	0.768877
347				0.2613	0.7203	0.362766	0.1374	0.6546	0.209899	1.5952	4.4642	0.357332	1.1964	0.9261	1.29187	0.555466	0.496016	1.0963	1.1899	0.921338	1.8665	1.5861	1.17679	0.5699	0.2917	1.95372	1.1046	0.5224	2.11447	1.4831	0.9068	1.63553	1.56037	0.505693	0.8419	1.1899	0.707538	0.1435	0.7203	0.199223	0.1755	0.2917	0.601646	0.1846	0.5224	0.353369	0.3892	0.9068	0.429202
355	1.8284	2.4212	0.755163	1.3376	1.4797	0.903967	2.0288	2.353	0.862218				2.2661	2.1417	1.05808	0.894858	0.125573	2.0434	2.37	0.862194	3.0832	3.025	1.01924	2.1989	2.2163	0.992149	2.4345	1.8379	1.32461	2.8263	2.2032	1.28282	1.0962	0.199063	1.7824	2.37	0.752068	1.0786	1.4797	0.728932	1.4048	2.2163	0.633849	1.4518	1.8379	0.789923	1.0179	2.2032	0.46201
366	2.9159	1.8507	1.57557	3.5945	2.3822	1.5089	2.2712	1.4961	1.51808				1.7919	1.6783	1.06769	1.41756	0.235106	0.6613	1.3038	0.50721	1.5325	1.7834	0.859314	0.6433	0.9612	0.669268	0.7799	0.8763	0.889992	0.8782	1.5188	0.57822	0.700801	0.169128	1.8278	1.3038	1.4019	2.7342	2.3822	1.14776	1.5988	0.9612	1.66334	1.3513	0.8763	1.54205	1.6564	1.5188	1.0906
367	10.5218	4.3112	2.44057	11.053	4.1461	2.66588	11.0135	4.5459	2.42273	4.7245	2.586	1.82695	5.6907	3.5357	1.6095	2.19313	0.450597	1.4756	4.0802	0.361649	1.2	3.1093	0.385939	0.249	2.0941	0.118905	1.8727	3.4585	0.541478	0.7156	4.8388	0.147888	0.311172	0.17664	6.4762	4.0802	1.58723	4.865	4.1461	1.17339	2.2415	2.0941	1.07039	4.3616	3.4585	1.26112	4.191	4.8388	0.866124
369	0.4563	0.723	0.63112	0.5398	0.7751	0.696426	0.4377	0.6358	0.688424	0.2953	0.6119	0.482595	2.0501	2.2191	0.923843	0.684482	0.158948				0.6333	0.5149	1.22995	0.5274	1.3026	0.404883				0.3711	0.8768	0.423244	0.686025	0.471141				0.5024	0.7751	0.648174	0.5702	1.3026	0.43774				1.5194	0.8768	1.73289
370	0.3283	0.3	1.09433	0.9617	0.6301	1.52627	0.4395	0.3866	1.13683	0.4265	0.5069	0.841389	1.7875	1.1804	1.51432	1.22263	0.294297				1.1487	1.2902	0.890327	0.2094	0.2866	0.730635	0.4059	0.2835	1.43175	0.3837	0.4297	0.892949	0.986414	0.306438				0.9284	0.6301	1.47342	0.2142	0.2866	0.747383	0.3779	0.2835	1.33298	0.7402	0.4297	1.7226
373	0.6158	0.6478	0.950602	1.1479	0.6423	1.78717	0.6033	0.8527	0.707517	2.4072	3.7026	0.650138	0.8253	0.6824	1.20941	1.06097	0.462411	1.1228	2.7563	0.407358	0.8349	0.7689	1.08584	0.6073	0.7865	0.772155	0.2609	0.5052	0.516429	0.3656	0.693	0.527561	0.661868	0.271974	1.8996	2.7563	0.689185	1.2272	0.6423	1.91063	1.386	0.7865	1.76224	0.8114	0.5052	1.6061	1.0924	0.693	1.57633
374	2.9166	3.4272	0.851015	3.0569	3.2341	0.945209	2.6713	2.9884	0.89389				2.045	2.2442	0.911238	0.900338	0.0391855	0.5697	0.6026	0.945403	4.636	5.1017	0.908717	4.1114	4.6357	0.886899	2.2026	2.0534	1.07266	2.6581	2.8805	0.922791	0.947294	0.0732398	0.6132	0.6026	1.01759	3.2312	3.2341	0.999103	4.5195	4.6357	0.974934	2.1102	2.0534	1.02766	2.9669	2.8805	1.02999
375	2.3913	1.6246	1.47193	1.7157	1.2831	1.33715	2.0437	1.2448	1.64179	2.3213	2.7856	0.833321	0.9737	0.702	1.38704	1.33425	0.30301	0.9935	1.2748	0.779338	1.0586	0.9883	1.07113	0.7607	0.9806	0.77575	1.1814	1.1306	1.04493	1.0802	1.4887	0.7256	0.87935	0.164752	0.5131	1.2748	0.402495	0.7274	1.2831	0.566908	0.5434	0.9806	0.554151	0.6938	1.1306	0.613656	0.6392	1.4887	0.429368
378	2.9722	3.8793	0.766169	3.342	3.7442	0.892581	2.5679	3.0061	0.85423				3.24	3.699	0.875912	0.847223	0.0562708	2.1389	1.109	1.92867	11.0459	10.4119	1.06089	3.3129	3.0319	1.09268	1.8727	1.692	1.1068	5.0297	4.3434	1.15801	1.26941	0.370201	1.1425	1.109	1.03021	3.2646	3.7442	0.871909	2.7609	3.0319	0.910617	1.386	1.692	0.819149	2.9484	4.3434	0.678823
380				1.9913	1.0014	1.98852	0.3596	0.5719	0.628781	3.2588	4.5412	0.717608	1.2388	1.0395	1.19173	1.13166	0.622398	2.7328	2.2337	1.22344				0.7147	1.3236	0.539967	0.4452	0.7919	0.562192	0.6225	1.3159	0.47306	0.699665	0.351233	2.8128	2.2337	1.25926	1.8889	1.0014	1.88626	2.1243	1.3236	1.60494	1.2459	0.7919	1.5733	1.8505	1.3159	1.40626
384	0.4264	0.5132	0.830865	1.3393	0.965	1.38788	0.5497	0.8093	0.679229				1.18	1.1889	0.992514	0.972621	0.304962	0.6737	3.3937	0.198515	1.4276	1.674	0.852808	2.0807	2.4218	0.859154	1.6256	2.1524	0.75525	1.0585	1.6177	0.654324	0.66401	0.273327	1.5464	3.3937	0.455668	1.4773	0.965	1.53088	3.2454	2.4218	1.34008	1.816	2.1524	0.843709	1.9395	1.6177	1.19892
389	3.3008	1.2021	2.74586	4.4531	1.6975	2.62333	3.9577	1.5477	2.55715				2.5815	1.6896	1.52788	2.36355	0.562577				1.6109	1.6609	0.969896	1.1999	1.5429	0.777691	0.6699	0.9589	0.698613	0.4255	1.7112	0.248656	0.673714	0.305412				1.5222	1.6975	0.89673	1.433	1.5429	0.92877	0.3531	0.9589	0.368234	0.7114	1.7112	0.415732
391	1.227	3.8398	0.319548	1.423	3.8052	0.373962	1.2755	3.2996	0.386562				2.5895	3.2705	0.791775	0.467962	0.217825	5.9846	4.7812	1.25169	2.9329	2.7089	1.08269	5.4637	3.9225	1.39291	5.0631	4.9819	1.0163	2.7203	2.9139	0.93356	1.13543	0.185432	3.5362	4.7812	0.739605	2.0973	3.8052	0.551167	3.0244	3.9225	0.771039	3.3356	4.9819	0.669544	1.7644	2.9139	0.605512
400	2.6512	2.0308	1.3055	2.3502	1.6328	1.43937	3.3834	2.5404	1.33184	0.3184	0.1731	1.8394	1.4447	1.054	1.37068	1.45736	0.219436							0.7992	1.4705	0.543489	1.3525	1.5149	0.892798	0.9001	1.7192	0.523557	0.653281	0.207667				1.9706	1.6328	1.20688	1.219	1.4705	0.82897	2.0371	1.5149	1.34471	1.8464	1.7192	1.07399
402	4.1304	2.2893	1.80422	5.6816	3.6661	1.54977	6.7637	4.2485	1.59202	8.5387	5.9146	1.44366	2.7075	1.8345	1.47588	1.57311	0.141884				0.6787	2.6757	0.253653	0.2032	2.2939	0.0885828	0.6473	2.3451	0.276022	0.2448	1.8409	0.132978	0.187809	0.091231				7.5369	3.6661	2.05584	4.0495	2.2939	1.76533	5.8865	2.3451	2.51013	3.6028	1.8409	1.95709
412	2.0875	1.5496	1.34712	1.1107	0.8793	1.26316	1.5097	1.4174	1.06512	1.0593	1.2553	0.843862	0.5188	0.4696	1.10477	1.12481	0.19459							0.1712	0.3827	0.447348	0.2104	0.3865	0.544373	0.7513	0.9957	0.754545	0.582088	0.157033				1.419	0.8793	1.61378	0.4219	0.3827	1.10243	0.5516	0.3865	1.42717	1.2267	0.9957	1.232
427	0.946	1.2826	0.737564	0.4807	0.6135	0.783537	0.4114	0.7037	0.584624	0.5476	0.4502	1.21635				0.830518	0.27091	1.1291	0.8466	1.33369	5.0849	4.6314	1.09792				0.6286	0.4225	1.48781	0.4734	0.4841	0.977897	1.22433	0.229558	0.9367	0.8466	1.10643	0.7506	0.6135	1.22347				0.4294	0.4225	1.01633	0.5587	0.4841	1.1541
430	5.8948	13.9466	0.422669	6.3683	11.2628	0.565428	5.7545	10.2918	0.559134				3.7609	6.0128	0.625482	0.543178	0.0857244	5.4288	5.6502	0.960816	11.079	10.4153	1.06372	7.6985	6.6227	1.16244	7.3076	5.6843	1.28558	9.7146	7.7767	1.24919	1.14435	0.13365	7.7968	5.6502	1.37992	15.64	11.2628	1.38864	8.2544	6.6227	1.24638	7.3719	5.6843	1.29689	11.5096	7.7767	1.48001
433	0.7226	0.9017	0.801375	3.1769	4.419	0.718918	1.4536	2.0757	0.700294	2.9862	2.4269	1.23046	1.9729	2.2297	0.884828	0.867175	0.215897				2.0025	2.1113	0.948468	3.1106	2.7212	1.1431	1.7307	1.5307	1.13066	3.4281	3.1598	1.08491	1.07678	0.0891277				5.8836	4.419	1.33143	3.5205	2.7212	1.29373	2.0553	1.5307	1.34272	4.3926	3.1598	1.39015
435	0.6997	0.9831	0.711728	0.3817	0.4332	0.881117	0.4328	0.4981	0.868902				0.5703	0.7205	0.791534	0.81332	0.0784885				0.8155	0.6029	1.35263	0.5325	0.8994	0.592061	0.4135	0.3938	1.05003	0.5233	0.5497	0.951974	0.986672	0.313507				0.5295	0.4332	1.2223	0.5834	0.8994	0.648655	0.4373	0.3938	1.11046	0.7576	0.5497	1.37821
438	1.6244	1.7504	0.928016	1.9421	2.794	0.695097	2.5516	2.4451	1.04356	1.1851	1.2258	0.966797	0.7833	1.1743	0.667036	0.8601	0.168933	3.9535	3.6416	1.08565	2.2459	2.5635	0.876107	1.2241	1.0262	1.19285	2.6996	2.233	1.20896	1.25	1.1924	1.04831	1.08237	0.134113	5.0072	3.6416	1.375	3.6363	2.794	1.30147	1.2076	1.0262	1.17677	2.6882	2.233	1.20385	1.5976	1.1924	1.33982
439	2.7284	6.2498	0.436558	2.6258	4.6571	0.563827	2.602	4.2385	0.613896				2.4135	4.0227	0.59997	0.553563	0.0808069	11.5189	11.3244	1.01718	4.9983	4.511	1.10802	4.8262	4.2453	1.13683	3.8432	2.9866	1.28681	4.6421	3.381	1.373	1.18437	0.14328	16.5438	11.3244	1.4609	5.8677	4.6571	1.25995	4.2342	4.2453	0.997385	3.4759	2.9866	1.16383	4.2826	3.381	1.26667
441	1.2146	2.0163	0.602391	1.1434	1.3787	0.829332	1.0984	1.0473	1.04879	0.3692	0.2085	1.77074	1.7337	1.9738	0.878356	1.02592	0.445837	1.4531	1.4782	0.98302	0.9409	0.798	1.17907	0.9822	1.3126	0.748286	1.4143	1.2523	1.12936	1.3156	1.456	0.903571	0.988662	0.174001	1.8307	1.4782	1.23847	1.0006	1.3787	0.725756	1.1262	1.3126	0.857992	1.4032	1.2523	1.1205	1.2531	1.456	0.860646
442	0.7401	1.2776	0.579289	1.5636	2.1595	0.724056	0.6687	0.6351	1.05291	1.1204	0.5731	1.95498	1.9117	2.1269	0.89882	1.04201	0.540681				1.7594	1.5746	1.11736	1.3909	1.2262	1.13432	0.6158	0.628	0.980573	2.2917	1.959	1.16983	1.10052	0.0829001				2.2208	2.1595	1.02839	1.0873	1.2262	0.886723	0.8489	0.628	1.35175	3.5519	1.959	1.81312
446	2.273	3.4086	0.666843	1.4247	1.8614	0.765392	0.9877	1.1285	0.875233				1.0451	1.0476	0.997614	0.82627	0.142454				1.5124	1.6612	0.910426	1.0155	0.8262	1.22912	1.2074	1.1337	1.06501	0.7571	0.7802	0.970392	1.04374	0.13901				1.4031	1.8614	0.753787	0.8416	0.8262	1.01864	1.0455	1.1337	0.922202	0.5888	0.7802	0.754678
447	6.2493	6.831	0.914844	8.5616	8.7076	0.983233	8.0275	8.4562	0.949303	0.5582	0.5339	1.04551	4.8402	5.1702	0.936173	0.965813	0.0510016	5.8395	6.5122	0.896702	3.8242	3.5008	1.09238	3.6221	3.3573	1.07887	5.0685	3.9741	1.27538	6.0925	6.4962	0.937856	1.05624	0.149423	4.6944	6.5122	0.720862	5.8571	8.7076	0.672642	2.4816	3.3573	0.739165	3.2609	3.9741	0.820538	4.5361	6.4962	0.69827
448	0.8295	0.8396	0.98797	1.13	1.5818	0.714376				2.1616	3.3569	0.643927	0.4976	0.6467	0.769445	0.77893	0.148527	1.4197	1.4876	0.954356	0.6605	0.7174	0.920686	0.8554	1.3316	0.642385	0.865	1.0777	0.802635	1.5118	1.7103	0.883938	0.8408	0.124462	1.477	1.4876	0.992874	1.7682	1.5818	1.11784	1.5304	1.3316	1.14929	1.4046	1.0777	1.30333	2.0682	1.7103	1.20926
449	12.5043	13.4442	0.930089	12.964	13.4956	0.960609	12.8964	12.7146	1.0143				8.4858	9.3086	0.911609	0.954151	0.0449009	11.0257	14.5431	0.75814	10.2726	12.9581	0.792755	6.2342	9.678	0.644162	4.6027	5.7687	0.797875	6.3123	8.5712	0.736455	0.745877	0.0622222	14.1725	14.5431	0.974517	10.442	13.4956	0.773734	7.394	9.678	0.764001	4.5257	5.7687	0.784527	7.3739	8.5712	0.860311
450	2.741	3.2302	0.848554				2.3223	2.7712	0.838012				1.6549	1.8969	0.872423	0.852997	0.0176304	2.073	2.0613	1.00568	1.5816	1.2908	1.22529	1.2465	1.5779	0.789974	2.3605	1.8365	1.28533	2.5125	2.375	1.05789	1.07283	0.195664	1.7795	2.0613	0.86329				1.3858	1.5779	0.878256	1.5354	1.8365	0.836047	2.0391	2.375	0.858568
456	2.6118	3.6133	0.72283	3.4947	4.6506	0.751451	2.9234	4.0404	0.723542	1.9582	2.4362	0.803793	1.6936	2.1096	0.802806	0.760884	0.0404047				2.1685	3.162	0.6858	2.0024	2.8437	0.704153	2.1599	2.8213	0.765569	1.6087	2.0324	0.791527	0.736762	0.0499651				5.331	4.6506	1.1463	2.9693	2.8437	1.04417	3.0517	2.8213	1.08166	2.3061	2.0324	1.13467
458	1.928	1.5651	1.23187	2.4354	2.0297	1.19988	0.7946	1.017	0.781318	0.4232	0.2615	1.61836	0.8342	1.4966	0.557397	1.07776	0.4152	2.3736	2.7217	0.872102	1.1935	1.5813	0.754759	1.0957	1.1698	0.936656	1.703	1.6968	1.00365	1.7413	2.0201	0.861987	0.885832	0.0927394	2.1174	2.7217	0.77797	0.9907	2.0297	0.488102	0.9189	1.1698	0.785519	1.2115	1.6968	0.713991	1.6013	2.0201	0.792684
459	9.4983	10.887	0.872444	14.4745	15.5185	0.932725	8.9396	10.7988	0.827833	4.7485	5.5548	0.854846	7.1322	8.1707	0.8729	0.87215	0.0385145	6.9044	10.732	0.643347	5.3975	7.0662	0.763848	4.7465	6.4783	0.732677	5.2889	6.1248	0.863522	5.741	7.5311	0.762306	0.75314	0.0788291	8.5738	10.732	0.7989	10.1878	15.5185	0.656494	5.2978	6.4783	0.817776	4.2949	6.1248	0.701231	5.7103	7.5311	0.758229
463	0.6377	1.0211	0.624523	1.1977	1.3896	0.861903	0.9361	0.6955	1.34594				1.4061	1.3038	1.07846	0.977707	0.307623	1.8086	0.9443	1.91528	1.0588	0.7108	1.48959	0.8883	1.1766	0.754972	0.5374	0.4249	1.26477	0.8318	0.6501	1.2795	1.34082	0.419792	0.9867	0.9443	1.0449	0.8395	1.3896	0.604131	0.8634	1.1766	0.733809	0.236	0.4249	0.555425	0.1792	0.6501	0.27565
467	1.3848	2.0084	0.689504	0.5502	0.5315	1.03518	2.4293	2.8883	0.841083							0.855257	0.173275	1.6075	2.2673	0.708993	1.1872	1.4057	0.844561	0.7068	0.5748	1.22965	1.1655	1.1478	1.01542	1.8084	1.7145	1.05477	0.970678	0.200326	1.49	2.2673	0.657169	0.2107	0.5315	0.396425	0.5703	0.5748	0.992171	0.9081	1.1478	0.791166	1.1096	1.7145	0.647186
468	3.665	5.0764	0.721968	5.3402	7.4376	0.718	3.5781	4.6692	0.76632	1.3799	2.114	0.652744	1.5168	2.0443	0.741965	0.7202	0.0423057				1.9998	2.6602	0.751748	2.2062	3.1828	0.693163	2.4365	3.0413	0.801138	2.2211	2.6097	0.851094	0.774286	0.0676002				7.9144	7.4376	1.06411	2.9765	3.1828	0.935183	2.9028	3.0413	0.95446	2.5009	2.6097	0.958309
469	0.5315	1.0125	0.524938	0.5484	0.9398	0.583528	0.4243	0.6178	0.686792				0.4909	1.215	0.404033	0.549823	0.117998				0.3162	0.2552	1.23903	0.8927	0.7124	1.25309	1.0561	0.8717	1.21154	0.8957	0.831	1.07786	1.19538	0.0802247				0.6222	0.9398	0.662056	0.6369	0.7124	0.89402	0.5548	0.8717	0.636457	0.6002	0.831	0.722262
471	2.8079	2.5955	1.08183	2.9208	2.3527	1.24147	2.5162	1.8626	1.35091	1.0799	0.8388	1.28743	1.7108	1.5961	1.07186	1.2067	0.124795	1.8993	1.9802	0.959146	1.7531	1.9226	0.911838	1.3	1.4772	0.880043	2.1124	2.3466	0.900196	1.2416	1.6041	0.774017	0.885048	0.0685395	1.9906	1.9802	1.00525	1.8747	2.3527	0.796829	1.5766	1.4772	1.06729	1.8305	2.3466	0.780065	1.2533	1.6041	0.78131
474	2.7618	6.0095	0.459572	5.8831	11.5434	0.509651	6.5254	12.4443	0.524369				2.8756	4.1212	0.697758	0.547837	0.103724	13.3851	13.4493	0.995227	7.2984	8.6669	0.8421	9.7559	7.8229	1.2471	8.3459	8.7143	0.957725	13.7073	12.9509	1.05841	1.02011	0.149321	12.4539	13.4493	0.925989	9.723	11.5434	0.842299	9.9223	7.8229	1.26837	10.0688	8.7143	1.15543	15.9266	12.9509	1.22977
475	11.3699	26.1042	0.435558	18.9687	38.0696	0.498264	18.4079	35.4015	0.519975							0.484599	0.043836	25.6345	27.0968	0.946034	28.4127	29.3114	0.96934	30.1319	25.1651	1.19737	29.1096	26.2104	1.11061	23.4745	19.5513	1.20066	1.0848	0.121808	31.1272	27.0968	1.14874	30.819	38.0696	0.809544	27.307	25.1651	1.08511	27.2359	26.2104	1.03913	22.2722	19.5513	1.13917
477	3.4034	8.738	0.389494	7.3938	13.4562	0.549472	6.8026	12.7653	0.532898				3.3247	6.2193	0.534578	0.50161	0.0751144	19.6941	17.8163	1.1054	13.6035	13.4861	1.00871	10.3204	8.4712	1.21829	10.0262	9.0414	1.10892	6.423	4.9998	1.28465	1.14519	0.107611	17.3075	17.8163	0.971442	9.8296	13.4562	0.730489	8.1838	8.4712	0.966073	8.7074	9.0414	0.963059	4.6286	4.9998	0.925757
478	1.136	0.6078	1.86904	0.174	0.2776	0.626801	0.4693	0.4343	1.08059	0.2862	0.2705	1.05804	0.294	0.4123	0.713073	1.06951	0.490544	0.3187	0.6586	0.483905	0.4698	0.5072	0.926262	0.3201	0.4805	0.666181				0.1954	0.1491	1.31053	0.846719	0.35855	0.6591	0.6586	1.00076	0.2255	0.2776	0.81232	0.3227	0.4805	0.671592				0.1258	0.1491	0.843729
479	1.0426	2.6034	0.400476	0.5864	1.6196	0.362065	0.464	0.8992	0.516014				0.518	1.0951	0.473016	0.437893	0.0694898	1.2086	0.9818	1.231				1.6012	1.6275	0.98384	2.015	1.7983	1.1205	2.2412	1.673	1.33963	1.16874	0.15231	0.6533	0.9818	0.66541	0.5197	1.6196	0.320882	0.964	1.6275	0.59232	0.8216	1.7983	0.456876	0.9987	1.673	0.596952
482	5.4312	9.5953	0.566027	5.4433	9.1732	0.593392	5.1486	7.982	0.645026				2.7465	4.1816	0.656806	0.615313	0.0428727	6.3692	5.8346	1.09163				6.1119	4.3562	1.40303	8.3185	6.5507	1.26986	3.9784	2.883	1.37995	1.28612	0.142086	5.0857	5.8346	0.871645	8.4289	9.1732	0.918861	4.5012	4.3562	1.03329	6.2524	6.5507	0.954463	3.1891	2.883	1.10617
485	0.559	0.6555	0.852784	0.5904	0.4977	1.18626	0.6436	0.4359	1.47649				0.3049	0.255	1.19569	1.1778	0.255108				0.8618	0.5227	1.64875	0.3848	0.3352	1.14797	0.4568	0.1783	2.56197	0.6463	0.4319	1.49641	1.71378	0.603062				0.473	0.4977	0.950372	0.2345	0.3352	0.699582	0.1353	0.1783	0.758833	0.2934	0.4319	0.679324
498	1.4992	0.874	1.71533	1.213	0.8927	1.3588	0.9697	0.7223	1.34252	0.4892	0.3874	1.26278	0.8525	0.6509	1.30972	1.39783	0.18124							0.8992	0.7067	1.27239	0.804	0.5813	1.38311	0.7425	0.7633	0.97275	1.20942	0.212303				0.7816	0.8927	0.875546	0.5839	0.7067	0.826235	0.6122	0.5813	1.05316	0.8513	0.7633	1.11529
505	4.3467	2.9989	1.44943	5.0685	2.9322	1.72857	2.3488	1.4996	1.56628				3.981	2.3615	1.68579	1.60752	0.125792	2.2849	2.4644	0.927163	1.7159	1.1848	1.44826	2.6903	2.9116	0.923994	2.5085	1.7916	1.40015	3.1237	3.4596	0.902908	1.12049	0.277925	2.2385	2.4644	0.908335	2.8012	2.9322	0.955324	3.0261	2.9116	1.03933	2.8247	1.7916	1.57664	3.9517	3.4596	1.14224
507	4.2661	7.656	0.557223	2.8332	5.2862	0.535962	3.4857	5.3157	0.655737				4.8139	6.6281	0.726287	0.618802	0.0886409				8.9331	4.5497	1.96345	5.6155	3.0837	1.82103	4.3563	2.1138	2.06089	5.8207	3.6056	1.61435	1.86493	0.193926				5.4498	5.2862	1.03095	3.1554	3.0837	1.02325	2.3035	2.1138	1.08974	3.2428	3.6056	0.899379
508	2.3034	3.0845	0.746766	1.3396	1.8503	0.723991	1.5232	1.566	0.972669				1.0451	1.1947	0.87478	0.829552	0.116225	4.7016	3.6691	1.2814	2.9328	1.6428	1.78524	3.7367	2.3439	1.59422	1.9626	0.8986	2.18406	0.532	0.3323	1.60096	1.68918	0.330613	4.126	3.6691	1.12453	1.4115	1.8503	0.762849	2.825	2.3439	1.20526	0.6918	0.8986	0.769864	0.3379	0.3323	1.01685
510	6.1778	5.2948	1.16677	9.459	6.0028	1.57576	8.4518	4.3411	1.94693	1.4656	0.6556	2.23551	8.6968	5.2832	1.64612	1.71422	0.402929	11.8321	11.2454	1.05217	10.8508	8.3214	1.30396	3.4868	3.6097	0.965953	2.4346	1.6748	1.45367	5.2547	5.8273	0.901738	1.1355	0.234491	12.6169	11.2454	1.12196	6.3392	6.0028	1.05604	3.7406	3.6097	1.03626	2.5473	1.6748	1.52096	5.9126	5.8273	1.01464
511	13.7924	9.9252	1.38963	5.3832	4.3125	1.24828				0.5236	0.7215	0.72571	5.5564	3.983	1.39503	1.18966	0.316676				8.7344	6.1676	1.41617	5.2994	5.1573	1.02755	4.0228	2.9212	1.37711	3.7429	3.8221	0.979278	1.20003	0.228439				4.5453	4.3125	1.05398	4.839	5.1573	0.938282	4.0701	2.9212	1.3933	4.1306	3.8221	1.08071
512	3.9593	4.713	0.840081	3.6827	4.1713	0.882866	3.0055	2.6376	1.13948	12.0745	15.2518	0.791677	3.013	2.9309	1.02801	0.936424	0.143808	11.401	8.1335	1.40173	3.9985	2.9403	1.3599	3.319	2.3436	1.4162	1.7931	0.9224	1.94395	2.5967	1.9024	1.36496	1.49735	0.250799	8.9268	8.1335	1.09753	4.7249	4.1713	1.13272	2.4402	2.3436	1.04122	0.9654	0.9224	1.04662	1.722	1.9024	0.905172
513	6.5986	6.723	0.981496	19.3043	14.874	1.29786	13.0645	6.4176	2.03573	3.19	2.0067	1.58967	16.5751	11.4542	1.44708	1.47037	0.388319	7.5933	6.634	1.1446	12.5548	8.5452	1.46922	6.4765	6.8421	0.946566	6.593	4.3244	1.5246	6.0483	6.5955	0.917034	1.20041	0.285138	7.8675	6.634	1.18594	15.0019	14.874	1.0086	6.3362	6.8421	0.926061	6.3859	4.3244	1.47671	6.2213	6.5955	0.943264
515	5.9916	8.1892	0.731647	13.2177	9.0011	1.46845	5.0605	5.6164	0.901022	3.3158	2.6231	1.26408	12.0863	7.8543	1.53881	1.1808	0.352799				8.8678	6.093	1.45541	6.0599	5.4023	1.12173	6.4369	3.7001	1.73966	6.1473	5.9602	1.03139	1.33705	0.324495				10.1975	9.0011	1.13292	5.2715	5.4023	0.975788	4.3045	3.7001	1.16335	5.3917	5.9602	0.904617
516				5.1078	7.2308	0.706395				0.8035	0.441	1.822	6.0055	7.0792	0.84833	1.12557	0.60728	10.3252	8.1739	1.26319	9.6837	5.5553	1.74315	7.6247	4.9423	1.54274	2.5515	1.3856	1.84144	7.417	5.17	1.43462	1.56503	0.232775	9.9816	8.1739	1.22116	7.554	7.2308	1.0447	4.8562	4.9423	0.982579	1.6445	1.3856	1.18685	5.2099	5.17	1.00772
519	1.4664	1.5919	0.921163	0.8363	1.014	0.824753	0.7392	0.7754	0.953314							0.899744	0.0669035	2.7336	1.9492	1.40242	1.445	0.926	1.56048	1.0662	1.0095	1.05617	0.359	0.2367	1.51669	1.8024	1.2894	1.39786	1.38672	0.197939	1.9857	1.9492	1.01873	0.8866	1.014	0.874359	0.76	1.0095	0.752848	0.1691	0.2367	0.714406	0.658	1.2894	0.510315
521	0.671	0.7803	0.859926	0.7223	1.1993	0.602268	0.3203	0.874	0.366476	1.3356	1.0821	1.23427	0.2443	0.4693	0.520563	0.7167	0.340077	0.6711	0.8367	0.80208	0.7364	0.4958	1.48528	0.9394	0.9332	1.00664				1.1046	1.0053	1.09878	1.09819	0.286297	0.906	0.8367	1.08283	1.0576	1.1993	0.881848	1.1734	0.9332	1.25739				0.7852	1.0053	0.78106
523	5.4579	9.0008	0.606379	6.8776	10.8007	0.636774	5.6815	5.6462	1.00625				3.2008	4.5077	0.710074	0.73987	0.182844	9.3477	11.4754	0.814586	8.3459	8.7452	0.954341	12.1466	13.0749	0.929001	12.9969	14.8001	0.878163	9.7893	10.2564	0.954458	0.90611	0.0598861	14.3423	11.4754	1.24983	10.4749	10.8007	0.969835	18.5407	13.0749	1.41804	17.319	14.8001	1.17019	11.9891	10.2564	1.16894
524	1.3744	2.9649	0.463557	1.9207	2.8454	0.675019	2.247	3.5115	0.639897	1.2817	1.0357	1.23752	1.1366	1.5574	0.729806	0.74916	0.290635	1.2227	1.7904	0.68292	1.6421	1.5963	1.02869	3.1278	2.277	1.37365	0.9501	1.0881	0.873173	2.3805	1.9702	1.20825	1.03334	0.271512	1.7993	1.7904	1.00497	2.2397	2.8454	0.78713	2.128	2.277	0.934563	0.7802	1.0881	0.71703	1.9027	1.9702	0.96574
526	0.5595	0.7169	0.780444	0.9583	1.3919	0.688483	0.4153	0.9974	0.416383	1.4578	1.6143	0.903054	0.5114	0.8412	0.607941	0.679261	0.183438	0.8507	0.9632	0.883202	1.5386	1.5977	0.963009	0.7333	0.8765	0.836623	0.6742	0.5322	1.26682	0.6062	0.5291	1.14572	1.01907	0.181871	1.2249	0.9632	1.2717	1.4439	1.3919	1.03736	0.6941	0.8765	0.7919	0.2012	0.5322	0.378053	0.5477	0.5291	1.03515
528	0.3419	0.5169	0.661443	0.6122	0.6665	0.91853	0.7818	0.7894	0.990372	0.2839	0.0929	3.05597	0.4885	0.7302	0.668995	1.25906	1.01518	0.5136	0.5849	0.878099				0.8943	0.5161	1.7328				1.0794	0.8223	1.31266	1.30785	0.427373	0.7181	0.5849	1.22773	0.6568	0.6665	0.985446	0.6984	0.5161	1.35323				1.0125	0.8223	1.2313
530	1.0029	1.9883	0.504401	0.4358	1.2033	0.362171	0.6394	1.5665	0.408171				0.3415	0.7437	0.459191	0.433483	0.0616883	0.9343	0.9892	0.944501	0.6832	0.5712	1.19608	0.8398	0.7352	1.14227	0.7243	0.7436	0.974045	0.7066	0.5945	1.18856	1.08909	0.120738	1.2189	0.9892	1.23221	1.0022	1.2033	0.832876	0.8323	0.7352	1.13207	0.6378	0.7436	0.857719	0.7372	0.5945	1.24003
532	0.9559	0.8679	1.10139	0.7293	1.0159	0.717886	0.8405	1.0352	0.81192	0.3411	0.4346	0.78486	0.5695	0.7849	0.72557	0.828326	0.157703							1.1411	1.1523	0.99028	0.5849	0.5217	1.12114	0.9716	0.8225	1.18128	1.09757	0.0976564				0.737	1.0159	0.725465	0.8189	1.1523	0.710666	0.4205	0.5217	0.806019	0.6445	0.8225	0.783587
535	7.681	9.6475	0.796165	8.3087	9.8297	0.845265	8.0514	9.8598	0.816589	4.6316	9.7006	0.477455	6.9223	8.1195	0.852552	0.757605	0.158232	4.3148	5.8567	0.736729	2.9885	3.7395	0.799171	8.2794	8.1498	1.0159	7.313	8.1816	0.893835	10.2447	12.0165	0.852553	0.859638	0.105358	5.9864	5.8567	1.02215	8.4227	9.8297	0.856862	11.3545	8.1498	1.39322	12.2838	8.1816	1.50139	15.7011	12.0165	1.30663
537	1.5584	2.7498	0.566732	3.0634	4.8839	0.627245	6.6253	9.428	0.702726							0.632234	0.0681341	2.0991	2.5912	0.810088	2.4401	3.0269	0.806138	3.0791	3.746	0.82197	4.2465	5.5781	0.761281	3.7423	3.9629	0.944334	0.828762	0.0685879	2.8006	2.5912	1.08081	4.141	4.8839	0.847888	4.215	3.746	1.1252	5.7906	5.5781	1.0381	4.6393	3.9629	1.17068
538	1.8378	3.0387	0.604798	2.8503	4.2424	0.67186	0.7992	0.8589	0.930492	0.2748	0.8387	0.32765	0.9872	0.9051	1.09071	0.725102	0.296281	3.4997	3.699	0.946121	2.6591	2.6085	1.0194				4.5796	4.2076	1.08841	5	4.7701	1.0482	1.02553	0.0600313	2.0882	3.699	0.564531	2.3246	4.2424	0.547945				3.6192	4.2076	0.860158	4.8288	4.7701	1.01231
539				1.2199	1.2262	0.994862	2.407	4.0295	0.597345	0.7172	1.9368	0.370302	0.5689	0.5952	0.955813	0.72958	0.298956	3.0023	2.5986	1.15535				4.2067	4.0065	1.04997	1.5551	1.9631	0.792165	2.6225	2.9819	0.879473	0.96924	0.163879	2.3908	2.5986	0.920034	1.3345	1.2262	1.08832	3.9596	4.0065	0.988294	2.6664	1.9631	1.35826	3.7635	2.9819	1.26211
540	26.9077	36.4017	0.739188	34.8525	41.9027	0.831748	32.7671	39.6431	0.826552	36.0541	42.4909	0.848513	25.1397	27.4522	0.915763	0.832353	0.0631111	24.7844	27.7885	0.891894	27.7641	33.7752	0.822026	30.8737	29.1362	1.05963	25.4386	28.3185	0.898303	28.5186	34.3137	0.831114	0.900594	0.0953611	29.0883	27.7885	1.04677	41.1733	41.9027	0.982593	37.377	29.1362	1.28284	41.1825	28.3185	1.45426	43.5339	34.3137	1.2687
541	10.8907	15.2302	0.715073	12.3287	15.3811	0.801549	14.2139	16.5641	0.858115	10.5042	10.8809	0.96538	6.1291	7.6077	0.805644	0.829152	0.0918225	11.8988	12.8043	0.929282	9.0944	8.8446	1.02824	18.5886	16.386	1.13442	9.382	7.9952	1.17345	8.5424	7.767	1.09983	1.07305	0.0964903	14.9317	12.8043	1.16615	15.4108	15.3811	1.00193	16.6851	16.386	1.01825	8.5248	7.9952	1.06624	7.9011	7.767	1.01727
547	103.905	158.293	0.656408	146.491	185.163	0.791144	128.242	158.756	0.807792	134.157	172.648	0.777056	80.5398	101.978	0.789779	0.764436	0.0613691	162.275	161.407	1.00538	156.731	149.657	1.04727	137.414	120.598	1.13944	135.893	112.841	1.20428	130.502	114.916	1.13563	1.1064	0.0794191	183.95	161.407	1.13966	182.411	185.163	0.985137	118.287	120.598	0.980841	109.441	112.841	0.969866	106.29	114.916	0.924941
552	2.5072	3.2836	0.763552	0.5978	0.5905	1.01236	3.2735	3.4647	0.944815	1.2767	1.6472	0.775073	0.569	0.6627	0.858609	0.870882	0.107625							1.6358	1.627	1.00541	1.8548	2.5458	0.728573	2.2183	2.8756	0.771422	0.835134	0.14901				0.579	0.5905	0.980525	3.0582	1.627	1.87966	3.7982	2.5458	1.49195	4.191	2.8756	1.45743
562	0.8302	1.252	0.663099	1.454	1.2033	1.20834	0.6051	0.8325	0.726847				0.9417	0.8021	1.17404	0.943083	0.288013	1.4529	2.2878	0.635064	1.5795	1.4815	1.06615	0.8886	0.9388	0.946527	0.6526	0.3406	1.91603	1.3244	1.2672	1.04514	1.12178	0.47629	2.2052	2.2878	0.963895	1.2306	1.2033	1.02269	0.745	0.9388	0.793566	0.3996	0.3406	1.17322	1.1961	1.2672	0.943892
571	8.4451	14.2399	0.593059	11.7915	16.976	0.694598	10.8326	15.7803	0.686464				7.7614	10.3034	0.753285	0.681852	0.0662587	11.4585	13.9466	0.821598	8.8863	9.6889	0.917163	6.9542	7.0861	0.981386	9.4354	8.2321	1.14617	8.7017	8.1045	1.07369	0.988001	0.127585	20.8168	13.9466	1.49261	21.2246	16.976	1.25027	7.1066	7.0861	1.00289	8.0327	8.2321	0.975778	9.0846	8.1045	1.12093
572	0.9251	1.2231	0.756357				0.5795	0.6331	0.915337				0.4632	0.5073	0.913069	0.861588	0.0911397	1.0521	0.4333	2.42811	0.8905	0.5147	1.73013	1.0065	0.7674	1.31157	0.6895	0.3897	1.76931	1.1745	0.8769	1.33938	1.7157	0.451539	0.3814	0.4333	0.880222				0.4149	0.7674	0.540657	0.3568	0.3897	0.915576	0.5939	0.8769	0.677272
574	1.3026	1.3676	0.952471	2.9811	3.4421	0.86607	5.2609	10.1893	0.516316	1.8676	1.9096	0.978006	1.2004	1.4062	0.853648	0.833302	0.185141	0.8663	0.6517	1.32929	1.6139	2.2587	0.714526	2.781	2.8182	0.9868	2.9005	2.889	1.00398	4.4359	4.9815	0.890475	0.985015	0.224161	0.5598	0.6517	0.858984	2.9372	3.4421	0.853316	3.0446	2.8182	1.08033	3.4214	2.889	1.18429	4.7225	4.9815	0.948008
576	0.4122	0.5667	0.727369	1.5112	2.4281	0.62238	1.503	2.0749	0.724372	5.8534	11.1839	0.523377	2.0305	2.7901	0.727752	0.66505	0.0911403				1.849	2.1222	0.871266	1.0992	1.1299	0.972829	3.002	2.4782	1.21136	1.0247	1.011	1.01355	1.01725	0.142569				2.4848	2.4281	1.02335	1.119	1.1299	0.990353	2.4946	2.4782	1.00662	1.0413	1.011	1.02997
582	0.7901	1.5555	0.50794	2.5844	3.5696	0.724003	0.3326	0.5498	0.604947	0.4915	0.4684	1.04932	1.0451	1.1871	0.880381	0.753317	0.216127				1.0923	1.0149	1.07626	2.0354	2.6671	0.763151	0.3404	0.2428	1.40198	1.6242	1.448	1.12169	1.09077	0.26163				3.3006	3.5696	0.924641	2.1658	2.6671	0.812043	0.2433	0.2428	1.00206	1.5333	1.448	1.05891
583	3.0468	4.5371	0.67153	5.2438	6.5645	0.798812	4.2513	6.3862	0.665701				4.2386	5.0034	0.847144	0.745797	0.0913102	7.6527	8.7464	0.874954				5.0958	5.2328	0.973819	4.4939	3.7255	1.20625	3.4671	3.1229	1.11022	1.04131	0.146269	11.7053	8.7464	1.3383	7.7289	6.5645	1.17738	5.0708	5.2328	0.969041	4.888	3.7255	1.31204	3.119	3.1229	0.998751
586	4.1656	6.2953	0.6617	2.8128	4.1321	0.680719	4.4267	5.9606	0.74266				1.0978	1.637	0.670617	0.688924	0.0366569	6.7078	7.6347	0.878594	7.6735	7.8248	0.980664	5.7652	5.071	1.1369	5.7537	5.3046	1.08466	5.8374	5.8475	0.998273	1.01582	0.0997166	6.2302	7.6347	0.816037	2.4141	4.1321	0.584231	4.3658	5.071	0.860935	3.4992	5.3046	0.659654	3.8342	5.8475	0.655699
589	1.178	1.3289	0.886447	1.1789	1.5792	0.746517	1.305	1.681	0.776324	0.6802	0.6289	1.08157	0.5863	0.913	0.642169	0.826606	0.166994							0.6036	0.4824	1.25124	0.9269	0.7918	1.17062	1.4858	1.6205	0.916878	1.11292	0.174493				1.415	1.5792	0.896023	0.4484	0.4824	0.929519	0.6699	0.7918	0.846047	1.6861	1.6205	1.04048
590	4.2819	4.9554	0.864088	2.741	3.7637	0.728273	3.2124	4.1017	0.783187	0.415	0.3956	1.04904	1.8232	2.2224	0.820374	0.848992	0.122443	3.1328	3.335	0.93937	2.7888	2.8055	0.994047	2.0342	1.7201	1.18261				2.0823	1.808	1.15171	1.06693	0.118536	3.1315	3.335	0.938981	3.0405	3.7637	0.807849	1.4545	1.7201	0.84559				1.4607	1.808	0.807909
594	1.3858	1.9027	0.728333	2.7876	3.7812	0.737226				2.9094	3.2884	0.884746	0.7336	0.8351	0.878458	0.807191	0.0860375	3.3045	3.5384	0.933897	1.5643	1.3662	1.145	3.0966	2.5636	1.20791	2.7096	2.3552	1.15048	2.8693	2.9033	0.988289	1.08511	0.117451	2.7179	3.5384	0.768116	2.6932	3.7812	0.712261	2.373	2.5636	0.925651	1.7594	2.3552	0.747028	2.1138	2.9033	0.728068
596	4.753	3.3587	1.41513	6.7803	5.1108	1.32666	5.9698	4.0584	1.47097	4.6315	3.176	1.45828	4.8425	4.2245	1.14629	1.36347	0.133919	3.0847	4.2688	0.722615	2.356	2.6932	0.874796	2.5046	2.912	0.860096	2.3827	2.4043	0.991016	2.5498	3.6706	0.694655	0.828636	0.121119	5.3633	4.2688	1.2564	6.9446	5.1108	1.35881	2.6034	2.912	0.894025	2.9755	2.4043	1.23757	3.1597	3.6706	0.860813
601	1.2041	1.5187	0.792849	1.2077	0.9392	1.28588	1.9974	1.9995	0.99895				1.6751	1.425	1.17551	1.0633	0.215575	1.3373	1.1254	1.18829	1.018	1.3356	0.762204	0.9517	1.0471	0.908891	1.6026	1.8033	0.888704	0.8137	0.8969	0.907236	0.931065	0.15615	1.01	1.1254	0.897459	1.0652	0.9392	1.13416	1.2328	1.0471	1.17735	1.6283	1.8033	0.902956	0.81	0.8969	0.903111
603	0.4683	0.7756	0.603791	0.6933	0.885	0.78339	0.7433	0.9075	0.819063				0.8056	0.8943	0.900816	0.776765	0.125355	0.8055	0.9453	0.85211	0.7548	0.7245	1.04182	1.0324	0.627	1.64657	0.9931	0.5302	1.87307	0.8592	0.6948	1.23661	1.33004	0.422872	1.1773	0.9453	1.24542	0.4703	0.885	0.531412	0.3228	0.627	0.514833	0.2534	0.5302	0.477933	0.226	0.6948	0.325273
604	1.132	0.9205	1.22977				0.4999	0.6829	0.732025				0.5939	0.4579	1.29701	1.08627	0.308619	1.9378	1.9827	0.977354	1.8776	1.1132	1.68667	0.3402	0.5685	0.598417	0.4817	0.5642	0.853775	0.6423	0.6454	0.995197	1.02228	0.4038	1.1466	1.9827	0.578302				0.6614	0.5685	1.16341	0.7451	0.5642	1.32063	0.6874	0.6454	1.06508
615	2.5913	4.2585	0.608501	4.2791	6.1104	0.700298	0.1576	0.1623	0.971041				2.156	2.7594	0.781329	0.765292	0.15427				2.276	2.9407	0.773965	2.3745	2.7131	0.875198	0.4366	0.6951	0.628111	2.2158	2.866	0.773133	0.762602	0.101662				4.7699	6.1104	0.78062	3.0987	2.7131	1.14213	0.7085	0.6951	1.01928	3.1464	2.866	1.09784
619				0.821	0.9105	0.901702	0.6117	0.3226	1.89616	0.4253	0.2747	1.54823	0.9919	0.986	1.00598	1.33802	0.467735	0.6601	0.689	0.958055	3.2995	2.2387	1.47385	2.9075	1.9274	1.50851	3.7177	2.6004	1.42966	3.0564	2.6369	1.15909	1.30583	0.238288	0.6309	0.689	0.915675	0.8415	0.9105	0.924217	1.652	1.9274	0.857113	2.6778	2.6004	1.02976	2.5533	2.6369	0.968296
621	2.8564	5.4504	0.524072	3.0694	5.5103	0.55703	1.4435	2.5012	0.577123	4.152	5.7281	0.724848	3.428	5.7856	0.592506	0.595115	0.076907	4.8546	5.8054	0.836221	4.7148	5.378	0.876683	4.4849	4.0576	1.10531	4.206	4.2306	0.994185	4.0444	3.8863	1.04068	0.970616	0.112352	3.9834	5.8054	0.686154	3.19	5.5103	0.578916	3.2154	4.0576	0.792439	3.0354	4.2306	0.717487	3.1109	3.8863	0.800479
622	0.609	0.8841	0.688836	0.9499	0.8994	1.05615	0.5338	0.6923	0.771053	0.8526	0.8368	1.01888	0.3974	0.4461	0.890832	0.88515	0.157094	1.6425	1.6281	1.00884	1.67	1.2907	1.29387	1.8331	1.4945	1.22656	1.1302	0.8478	1.3331	0.6607	0.6059	1.09044	1.19056	0.137232	1.5783	1.6281	0.969412	1.0637	0.8994	1.18268	1.582	1.4945	1.05855	1.0102	0.8478	1.19155	0.6894	0.6059	1.13781
624	0.5429	0.7312	0.742478	0.8693	1.1277	0.770861				0.5175	0.6931	0.746646	0.8112	1.0948	0.740957	0.750235	0.013959	0.9762	0.8513	1.14672	0.842	0.8271	1.01801	0.5474	0.4823	1.13498	1.2193	0.7028	1.73492	0.6155	0.7431	0.828287	1.17258	0.339387	0.799	0.8513	0.938565	1.017	1.1277	0.901836	0.7034	0.4823	1.45843	0.6607	0.7028	0.940097	0.9194	0.7431	1.23725
627	6.8534	12.4503	0.550461	6.1427	11.8585	0.518	2.5008	4.7586	0.525533	6.1629	9.4505	0.652124	4.9275	9.2749	0.531273	0.555478	0.0553464	7.1981	7.5055	0.959043	9.5664	10.845	0.882102	9.2783	8.3619	1.10959	9.259	9.1991	1.00651	7.5209	7.0238	1.07077	1.0056	0.0901139	5.193	7.5055	0.691893	7.2558	11.8585	0.611865	6.9786	8.3619	0.834571	7.018	9.1991	0.762901	5.8406	7.0238	0.831544
628	5.3211	11.0269	0.482556	7.2204	13.924	0.518558	5.0218	9.2924	0.54042	13.7687	18.39	0.748706	5.6688	10.9654	0.516972	0.561442	0.106711	12.9322	14.5293	0.890077	14.6015	16.2751	0.897168	12.7132	12.6293	1.00664	11.7337	11.3222	1.03634	9.1242	8.0577	1.13236	0.992518	0.101564	10.8364	14.5293	0.745831	8.1921	13.924	0.588344	9.7308	12.6293	0.770494	7.6037	11.3222	0.671574	5.7803	8.0577	0.717364
631	0.2357	0.4438	0.531095				0.2091	0.4896	0.427083	2.2831	2.0202	1.13014	0.6485	0.7198	0.900945	0.747315	0.326319	1.2123	0.752	1.6121				0.2103	0.5881	0.357592	0.7921	0.9227	0.858459	0.5211	0.6789	0.767565	0.898929	0.52299	1.0071	0.752	1.33923				0.4134	0.5881	0.702942	0.9533	0.9227	1.03316	0.6306	0.6789	0.928856
632	1.5241	2.594	0.587548	1.6313	2.6641	0.612327	0.5838	0.7256	0.804576				1.6191	2.5463	0.635864	0.660079	0.0983304	2.016	2.2963	0.877934	2.3379	2.7696	0.844129	1.8702	1.8579	1.00662	2.0518	2.1927	0.935741	1.8064	1.9977	0.90424	0.913733	0.0619048	2.1167	2.2963	0.921787	1.9561	2.6641	0.734244	2.0358	1.8579	1.09575	2.1292	2.1927	0.97104	1.9587	1.9977	0.980478
633	1.1043	2.1029	0.525132	1.4117	2.5477	0.554108	0.9838	1.8253	0.53898	1.1035	1.1928	0.925134	1.2114	2.0261	0.597897	0.62825	0.168197	1.4137	1.698	0.832568	1.388	1.4659	0.946859	2.4895	2.4596	1.01216	2.1072	2.2918	0.919452	1.5538	1.4063	1.10489	0.963184	0.102124	1.3845	1.698	0.815371	1.8373	2.5477	0.72116	1.9531	2.4596	0.794072	1.8017	2.2918	0.786151	1.2213	1.4063	0.868449
634	1.461	2.9288	0.498839	1.2367	1.1116	1.11254	1.9547	2.7637	0.707276				2.7012	2.9718	0.908944	0.8069	0.263727	4.698	4.8601	0.966647				2.0495	1.9353	1.05901	3.5932	4.0914	0.878232	1.9149	2.7144	0.70546	0.902337	0.150581	6.0414	4.8601	1.24306	1.2352	1.1116	1.11119	2.8344	1.9353	1.46458	5.3126	4.0914	1.29848	4.4692	2.7144	1.64648
635	10.6644	17.0976	0.623737	13.924	19.7012	0.706759	11.1312	16.1102	0.690941	5.4611	7.7944	0.700644	9.0844	12.7773	0.71098	0.686612	0.0359466	16.6557	20.4891	0.812905	13.7443	15.5251	0.885295	10.9586	11.3774	0.96319	8.0098	9.1661	0.87385	10.6716	11.2619	0.947584	0.896565	0.0605883	27.9571	20.4891	1.36449	23.5987	19.7012	1.19783	15.2186	11.3774	1.33762	12.2794	9.1661	1.33965	16.9228	11.2619	1.50266
636	1.6478	1.1186	1.47309	1.619	1.2526	1.29251	1.7001	1.4072	1.20814	0.464	1.4265	0.325272	0.9837	0.8034	1.22442	1.10469	0.448199	0.9887	1.0829	0.913011				1.4456	1.392	1.03851				0.883	1.0318	0.855786	0.935768	0.0934613	0.8682	1.0829	0.801736	1.0266	1.2526	0.819575	1.0393	1.392	0.746624				0.7687	1.0318	0.745009
637	1.0798	1.2678	0.851712	3.5585	4.5792	0.777101	2.7673	1.1923	2.32098	11.395	15.29	0.745258	1.451	1.8899	0.767765	1.09256	0.687866	7.5167	6.7401	1.11522				1.4073	1.1389	1.23567	2.1668	1.6757	1.29307	8.0317	7.0825	1.13402	1.19449	0.0843681	7.8331	6.7401	1.16216	4.1679	4.5792	0.910181	1.1476	1.1389	1.00764	1.4513	1.6757	0.866086	5.9727	7.0825	0.843304
638	1.5283	1.3642	1.12029	1.3988	1.3999	0.999214							0.6967	0.5137	1.35624	1.15858	0.181566	0.6964	0.5778	1.20526	0.6339	0.6337	1.00032	0.3503	0.6572	0.533019	0.7804	0.6752	1.15581	0.4421	0.6897	0.641003	0.907081	0.304215	0.7127	0.5778	1.23347	1.0273	1.3999	0.733838	0.4825	0.6572	0.734175	0.7828	0.6752	1.15936	0.4754	0.6897	0.689285
639	0.9794	1.0669	0.917987	2.0956	2.1242	0.986536				0.6233	0.4826	1.29155	1.8347	1.5702	1.16845	1.09113	0.170356				0.8889	0.7031	1.26426	1.0246	1.4052	0.729149	1.4905	2.3545	0.633043	1.3992	1.2829	1.09065	0.929276	0.297804				1.8405	2.1242	0.866444	1.0787	1.4052	0.767649	2.1198	2.3545	0.900319	1.178	1.2829	0.918232
640	0.4029	0.4636	0.869068	0.4804	0.5151	0.932634	1.0797	1.062	1.01667	0.2807	0.2603	1.07837	0.7535	0.6685	1.12715	1.00478	0.105064	0.5407	1.1653	0.464001				0.672	0.694	0.9683	0.5569	0.8274	0.673072	0.3608	0.3658	0.986331	0.772926	0.251077	1.0874	1.1653	0.93315	0.7141	0.5151	1.38633	0.6556	0.694	0.944669	0.8268	0.8274	0.999275	0.5392	0.3658	1.47403
641	2.2243	2.2813	0.975014	3.0969	3.105	0.997391	2.9127	2.6852	1.08472	2.256	3.1509	0.715986	1.9564	1.5149	1.29144	1.01291	0.207711				2.0643	2.4833	0.831273	2.0852	2.242	0.930062	3.3062	3.5932	0.920127	2.7343	2.7125	1.00804	0.922375	0.0723457				4.0533	3.105	1.30541	2.2454	2.242	1.00152	3.1947	3.5932	0.889096	2.8931	2.7125	1.06658
647	2.1503	2.0836	1.03201	2.1888	1.4155	1.54631	1.9596	1.759	1.11404	1.5015	1.7429	0.861495	0.8289	0.6748	1.22836	1.15644	0.255658				0.303	0.5047	0.600357	0.9141	1.0873	0.840706	0.4811	0.8468	0.568139	1.1441	1.6062	0.712302	0.680376	0.123458				1.8887	1.4155	1.3343	0.8828	1.0873	0.811919	0.9587	0.8468	1.13214	1.433	1.6062	0.892168
648	0.612	1.3066	0.468391	0.507	1.0657	0.475744	0.9351	1.4945	0.625694	0.6695	0.9958	0.672324	0.354	0.8466	0.418143	0.532059	0.110276	1.5801	1.7014	0.928706	0.5279	0.7079	0.745727	1.703	1.2196	1.39636				1.3655	0.9055	1.50801	1.1447	0.365676	0.8568	1.7014	0.503585	0.5343	1.0657	0.501361	0.7803	1.2196	0.6398				0.2745	0.9055	0.303147
649	0.742	0.7303	1.01602	0.5275	0.4782	1.10309	0.428	0.3253	1.31571	0.8655	0.883	0.980181	0.5644	0.7133	0.791252	1.04125	0.191061	3.691	2.4592	1.50089	0.3061	0.2869	1.06692	1.1628	1.0474	1.11018				1.2084	0.8513	1.41948	1.27437	0.21784	2.1207	2.4592	0.862354	0.336	0.4782	0.702635	0.6877	1.0474	0.656578				0.7262	0.8513	0.853048
651	1.0901	0.8766	1.24355	0.5313	0.3645	1.45761	5.287	5.562	0.950557	0.4246	0.49	0.866531	0.7219	0.8866	0.814234	1.0665	0.274493	0.7179	0.6045	1.18759	1.6758	1.4949	1.12101	2.697	2.4318	1.10906	1.6298	1.2435	1.31066	2.0154	1.8367	1.09729	1.16512	0.0885647	0.6906	0.6045	1.14243	0.5183	0.3645	1.42195	1.6662	2.4318	0.685171	1.057	1.2435	0.85002	1.1935	1.8367	0.649807
652	3.0613	3.9263	0.779691	5.0139	5.958	0.841541	5.4736	5.6454	0.969568	3.5804	4.5747	0.782652	2.9896	3.3448	0.893805	0.853451	0.0801663	7.5113	6.0319	1.24526	6.2729	4.365	1.43709	5.0452	3.1037	1.62554	3.8584	2.7274	1.41468	5.7901	4.642	1.24733	1.39398	0.157744	6.1786	6.0319	1.02432	5.7458	5.958	0.964384	3.3917	3.1037	1.09279	3.0791	2.7274	1.12895	4.3944	4.642	0.946661
657	4.6572	3.343	1.39312	4.7834	2.7119	1.76386	5.1084	2.8642	1.78353	6.6573	5.3919	1.23469	4.1394	2.6457	1.56458	1.54795	0.236907	1.4146	3.5007	0.404091	1.3966	2.69	0.519182	0.6648	3.8291	0.173618	0.6556	1.7596	0.372585	0.9308	3.9562	0.235276	0.34095	0.137769	6.8692	3.5007	1.96224	4.5079	2.7119	1.66227	6.5293	3.8291	1.70518	3.9958	1.7596	2.27086	6.4015	3.9562	1.61809
660	1.5517	1.8113	0.856678	1.3701	1.7368	0.788865	1.2076	1.3994	0.862941	3.0557	3.7178	0.821911	3.4203	3.6873	0.927589	0.851597	0.0518314							2.3966	1.5999	1.49797	2.1661	1.2672	1.70936	2.3652	1.9197	1.23207	1.4798	0.239164				1.3447	1.7368	0.77424	1.1598	1.5999	0.72492	0.9013	1.2672	0.711253	1.2976	1.9197	0.675939
661	2.9167	2.1935	1.3297	3.1496	1.6616	1.89552	0.7894	0.8822	0.894808	1.7138	2.2303	0.768417	2.5585	1.9464	1.31448	1.24059	0.442959				4.8323	4.1744	1.1576	1.8755	1.522	1.23226	1.6001	1.1417	1.40151	4.0496	4.3015	0.941439	1.1832	0.19076				0.8036	1.6616	0.48363	0.8187	1.522	0.537911	0.8076	1.1417	0.707366	2.8217	4.3015	0.65598
665	1.4203	1.6652	0.852931	1.4561	1.9506	0.746488	1.6348	1.6448	0.99392				0.8204	0.9527	0.861132	0.863618	0.101355	0.9996	0.7952	1.25704	1.5737	1.5334	1.02628	1.8788	1.0974	1.71205	1.6883	1.534	1.10059	1.6078	1.0573	1.52067	1.32332	0.288222	0.6495	0.7952	0.816776	2.0527	1.9506	1.05234	1.0983	1.0974	1.00082	1.092	1.534	0.711864	0.8828	1.0573	0.834957
669	0.3271	0.5844	0.559719	0.3059	0.526	0.581559	0.3109	0.4286	0.725385				0.2133	0.3294	0.647541	0.628551	0.0745732	2.4763	2.3934	1.03464	0.5934	0.6338	0.936257	1.4008	1.1149	1.25644	0.3257	0.193	1.68756	1.2238	0.7541	1.62286	1.30755	0.338668	3.1786	2.3934	1.32807	0.2753	0.526	0.523384	0.7084	1.1149	0.635393	0.1912	0.193	0.990674	0.4425	0.7541	0.586792
670				0.2254	0.4724	0.477138	0.7658	0.4958	1.54457	1.0064	1.9046	0.528405	1.0006	0.7755	1.29026	0.960095	0.538588	1.4556	0.9894	1.47119	0.8745	0.7872	1.1109				0.9276	0.5478	1.69332	0.3374	0.5691	0.592866	1.21707	0.48038	1.091	0.9894	1.10269	0.267	0.4724	0.565199				0.6998	0.5478	1.27747	0.7499	0.5691	1.31769
676							1.4314	1.6474	0.868884	2.1928	2.2791	0.962134	2.4022	2.7995	0.858082	0.896367	0.0572118	2.5657	1.7222	1.48978	2.1565	2.3667	0.911184	1.2984	0.7749	1.67557	0.9852	0.5574	1.76749	1.6564	1.472	1.12527	1.39386	0.365129	2.4082	1.7222	1.39833				1.0674	0.7749	1.37747	0.8069	0.5574	1.44761	1.2353	1.472	0.839198
677				0.273	0.2608	1.04678	0.4339	0.5392	0.804711	0.4768	0.7433	0.641464	0.6863	0.6955	0.986772	0.869931	0.183828	2.4699	1.1216	2.20212	0.5366	0.7732	0.693999	0.3387	0.5034	0.672825	0.7179	1.0139	0.708058	0.9668	0.9608	1.00624	1.05665	0.65479	0.6205	1.1216	0.553228	0.4355	0.2608	1.66986	0.4995	0.5034	0.992253	0.8189	1.0139	0.807673	1.016	0.9608	1.05745
687				2.1443	2.8629	0.748996	0.7066	0.7709	0.916591	1.284	1.3438	0.955499	1.6366	1.445	1.1326	0.93842	0.157431	1.6455	1.3281	1.23899	0.7764	0.7258	1.06972				1.0974	1.0176	1.07842	0.6158	0.7102	0.86708	1.06355	0.152357	1.6935	1.3281	1.27513	2.3086	2.8629	0.806385				1.4097	1.0176	1.38532	0.6306	0.7102	0.887919
688	1.5425	2.7086	0.569482				1.1501	1.1481	1.00174	0.8259	1.1316	0.729852	1.3273	1.0921	1.21536	0.87911	0.286504	2.2115	1.6173	1.3674	1.0644	0.9819	1.08402	2.9253	2.1751	1.3449	2.4981	1.5232	1.64003	3.1718	2.6432	1.19998	1.32727	0.209234	1.1672	1.6173	0.721697				1.9394	2.1751	0.891637	1.8113	1.5232	1.18914	2.3358	2.6432	0.883702
689	1.5354	2.2461	0.683585	4.6611	4.9544	0.9408	4.6797	4.4022	1.06304				3.5293	3.7751	0.934889	0.905578	0.159346	7.4291	4.5855	1.62013	3.8151	2.248	1.69711	6.2833	4.5143	1.39187	7.0357	4.3512	1.61696	6.1156	5.06	1.20862	1.50694	0.202063	5.6617	4.5855	1.2347	5.2232	4.9544	1.05425	4.3858	4.5143	0.971535	4.3814	4.3512	1.00694	3.7829	5.06	0.747609
690	2.9042	1.9629	1.47955	4.1552	3.2867	1.26425	4.8349	3.0806	1.56947	4.193	3.9215	1.06923	0.4518	0.8966	0.503904	1.17728	0.42363	2.9417	2.3218	1.26699	2.2862	1.4707	1.5545	3.5049	3.2465	1.07959	3.4347	2.276	1.50909	4.0728	4.0479	1.00615	1.28327	0.246529	1.058	2.3218	0.455681	1.2008	3.2867	0.365351	1.4571	3.2465	0.448822	0.9199	2.276	0.404174	1.8727	4.0479	0.462635
696	1.6627	1.8157	0.915735	2.3595	2.1715	1.08658	0.496	0.5939	0.835157	1.1308	1.479	0.764571	1.2407	1.1027	1.12515	0.945437	0.156503				1.1491	0.8074	1.42321	1.4113	1.8008	0.783707	1.1837	0.6581	1.79866	1.093	1.2005	0.910454	1.22901	0.469748				2.1692	2.1715	0.998941	1.3488	1.8008	0.749	0.8394	0.6581	1.27549	1.1308	1.2005	0.941941
699	1.2398	1.6631	0.745475	3.7125	3.4324	1.0816	2.5118	2.1096	1.19065	2.6467	4.5984	0.57557	0.9543	1.0726	0.889707	0.896602	0.248314	2.906	2.442	1.19001	1.2558	1.2213	1.02825				1.3616	1.5852	0.858945	1.4896	1.4189	1.04983	1.03176	0.135703	3.1023	2.442	1.27039	4.3672	3.4324	1.27235				2.8913	1.5852	1.82393	1.9954	1.4189	1.4063
701	4.863	3.5258	1.37926	3.925	3.9692	0.988864	2.5841	1.614	1.60105	1.1031	0.9625	1.14608	3.0407	2.8479	1.0677	1.23659	0.250636				1.227	1.4953	0.820571	0.5194	0.9466	0.548701	0.476	0.2085	2.28297	1.7392	3.1016	0.560743	1.05325	0.829356				3.2128	3.9692	0.809433	0.8722	0.9466	0.921403	0.1177	0.2085	0.564508	4.0078	3.1016	1.29217
706	1.4059	2.2097	0.63624	1.5267	2.2722	0.671904	1.7788	2.1121	0.842195				1.0411	2.2092	0.471257	0.655399	0.152141				3.1988	3.4294	0.932758	1.6025	1.1395	1.40632	1.4923	1.4473	1.03109	1.5832	1.6162	0.979582	1.08744	0.216347				2.0653	2.2722	0.908943	1.4288	1.1395	1.25388	1.4025	1.4473	0.969046	1.4061	1.6162	0.870004
709	2.4768	2.4519	1.01016	3.0779	3.1044	0.991464	1.1073	0.7382	1.5	1.1083	1.1083	1	0.8182	0.5935	1.3786	1.17604	0.244212	1.2148	1.2177	0.997618				0.2477	0.4936	0.501823				0.5805	0.8301	0.699313	0.732918	0.2496	1.539	1.2177	1.26386	3.364	3.1044	1.08362	0.5413	0.4936	1.09664				0.8199	0.8301	0.987712
712	1.4078	1.9658	0.716146	2.9141	3.7408	0.779004	1.7245	2.072	0.832288				1.1484	1.3196	0.870264	0.799425	0.0669588				0.5487	0.8947	0.613278	1.5534	1.3966	1.11227	0.9631	0.8323	1.15715	0.8467	1.0792	0.784563	0.916817	0.261784				3.8069	3.7408	1.01767	2.4407	1.3966	1.7476	1.7179	0.8323	2.06404	1.5862	1.0792	1.46979
713	1.2966	2.2491	0.576497	0.7285	1.0487	0.69467	1.0655	1.5432	0.690448				0.5438	0.9165	0.593344	0.63874	0.0625481	3.7906	3.8599	0.982046	1.2762	1.3405	0.952033	1.5847	0.8091	1.9586	1.628	1.6529	0.984936	1.4438	0.9688	1.4903	1.27358	0.443822	4.8548	3.8599	1.25775	0.6567	1.0487	0.626204	0.8601	0.8091	1.06303	1.2655	1.6529	0.765624	0.9382	0.9688	0.968415
714	0.7285	1.1407	0.638643							0.7073	0.8692	0.813737	0.8412	1.0884	0.772878	0.741752	0.0916026	1.5754	1.0425	1.51118	0.9394	0.9611	0.977422	2.8649	1.7021	1.68316	1.588	1.1405	1.39237	1.7873	1.304	1.37063	1.38695	0.260374	0.9175	1.0425	0.880096				2.5093	1.7021	1.47424	2.1756	1.1405	1.90758	1.3445	1.304	1.03106
719	0.9769	1.6039	0.609078	1.0417	1.3712	0.7597	0.9172	1.3956	0.657208				0.2481	0.7318	0.339027	0.591253	0.179499	1.3798	1.216	1.1347	2.6547	1.4417	1.84137	2.3427	1.45	1.61566	0.4176	0.3163	1.32027	2.2204	1.8564	1.19608	1.42161	0.298873	1.7851	1.216	1.46801	0.849	1.3712	0.619166	1.004	1.45	0.692414	0.3505	0.3163	1.10813	1.6259	1.8564	0.875835
722	0.8185	0.9381	0.872508	0.6154	0.5798	1.0614	1.2036	1.7689	0.680423				0.8569	1.1302	0.758184	0.843129	0.165524				0.4668	0.5284	0.883422	0.5095	0.3813	1.33622	0.8828	0.7478	1.18053	0.8345	0.6821	1.22343	1.1559	0.193154				0.657	0.5798	1.13315	0.4049	0.3813	1.06189	0.4957	0.7478	0.662878	0.4963	0.6821	0.727606
724	0.1589	1.1418	0.139166	0.3962	1.7225	0.230015				0.958	2.0926	0.457804	0.4954	1.383	0.358207	0.296298	0.140239	6.1653	3.0423	2.02653				3.7046	1.223	3.02911	3.1973	0.9284	3.44388	2.8778	1.2059	2.38643	2.72149	0.635536	1.6243	3.0423	0.533905	0.2769	1.7225	0.160755	0.1618	1.223	0.132298	0.1845	0.9284	0.198729	0.1298	1.2059	0.107637
725	0.5451	0.4893	1.11404	0.5598	0.4902	1.14198	0.2553	0.2372	1.07631				0.8478	0.8432	1.00546	1.08445	0.0591385				0.419	0.3207	1.30652	0.4089	0.4213	0.970567	0.4436	0.339	1.30855	0.4261	0.4399	0.968629	1.13857	0.195112				0.4818	0.4902	0.982864	0.5014	0.4213	1.19013	0.4636	0.339	1.36755	0.4884	0.4399	1.11025
726	1.7916	3.0799	0.581707	2.0458	3.5858	0.570528	2.0068	3.3299	0.602661	4.4672	6.1243	0.729422	1.2143	2.0265	0.59921	0.616706	0.0643537	4.1365	3.5176	1.17594	3.1223	2.5093	1.24429	2.4275	1.7299	1.40326	3.6701	3.5334	1.03869	2.6834	2.1666	1.23853	1.22014	0.131656	3.4952	3.5176	0.993632	2.8161	3.5858	0.785348	1.9051	1.7299	1.10128	2.1536	3.5334	0.609498	2.3195	2.1666	1.07057
730	1.5841	2.5901	0.611598	2.9395	4.0897	0.718757	1.5631	2.3989	0.65159	1.9612	2.9806	0.657988	1.408	2.2693	0.620456	0.652078	0.0421896	8.2278	7.0895	1.16056	2.2429	2.6084	0.859876				2.0937	1.6787	1.24722	2.4589	2.2658	1.08522	1.08822	0.165995	10.9331	7.0895	1.54215	3.8017	4.0897	0.929579				3.3545	1.6787	1.99827	3.729	2.2658	1.64578
736	2.8428	4.5952	0.618646	3.4381	4.7386	0.725552	2.2374	3.0132	0.742533	2.6559	3.2559	0.815719	1.3714	1.7209	0.796909	0.739872	0.0773207	2.9514	2.8741	1.0269	2.9608	3.2778	0.903289	2.1101	1.6432	1.28414	3.3403	3.7426	0.892508	1.97	2.2816	0.863429	0.994052	0.173811	3.8903	2.8741	1.35357	6.0658	4.7386	1.28008	2.4193	1.6432	1.47231	4.9837	3.7426	1.33161	3.5155	2.2816	1.5408
737	1.4802	2.9613	0.499848	0.891	1.601	0.556527	0.8302	1.6902	0.491184	0.9656	1.6666	0.579383	0.9598	1.5417	0.62256	0.5499	0.0551028	2.2804	2.6896	0.847858	1.5295	1.739	0.879528	1.3216	1.0588	1.24821	2.6461	2.6134	1.01251	1.2558	1.346	0.932987	0.984218	0.16021	3.1723	2.6896	1.17947	1.6693	1.601	1.04266	2.4736	1.0588	2.33623	5.0136	2.6134	1.91842	2.8916	1.346	2.14829
739	10.6522	22.0862	0.482301	11.9468	22.5463	0.529879	8.7149	17.0022	0.512575	8.7052	13.9096	0.625841	4.0552	7.3838	0.549202	0.53996	0.0539377	11.6546	12.0465	0.967468	9.4749	9.1931	1.03065	11.9395	9.7727	1.22172	11.1964	10.1476	1.10335	6.7375	5.981	1.12648	1.08994	0.0966898	17.383	12.0465	1.44299	25.949	22.5463	1.15092	12.5536	9.7727	1.28456	12.5563	10.1476	1.23737	8.4421	5.981	1.41149
741	3.9444	9.0374	0.436453	6.4371	12.0807	0.532842	4.2592	8.3623	0.509334	11.3626	19.1583	0.59309	4.134	7.0185	0.589015	0.532147	0.0644715	12.7454	10.127	1.25856	10.4023	7.8849	1.31927	9.4135	6.411	1.46834	6.6499	4.4571	1.49198	9.3519	6.6318	1.41016	1.38966	0.0990233	10.8939	10.127	1.07573	10.3987	12.0807	0.86077	6.6361	6.411	1.03511	3.9659	4.4571	0.889794	6.1824	6.6318	0.932236
742	1.9308	2.9687	0.650386	2.2545	2.8376	0.794509	4.4774	7.8767	0.568436				1.7439	2.356	0.740195	0.688382	0.09963				2.6421	2.6186	1.00897	2.7788	1.8117	1.53381	3.1043	2.5513	1.21675	2.6393	2.5711	1.02653	1.19652	0.243751				2.1299	2.8376	0.750599	2.6761	1.8117	1.47712	4.4179	2.5513	1.73163	3.5626	2.5711	1.38563
744	2.1255	3.2354	0.656951	2.3808	3.3278	0.715428	2.5077	3.2202	0.77874				1.8857	2.5444	0.741118	0.723059	0.0511697	5.6848	5.6837	1.00019	2.6186	2.2509	1.16336	2.8314	2.2119	1.28008	4.2627	5.2439	0.812887	2.3862	2.2711	1.05068	1.06144	0.17595	6.4619	5.6837	1.13692	3.1068	3.3278	0.93359	2.7287	2.2119	1.23365	3.6924	5.2439	0.704132	2.8356	2.2711	1.24856
746	2.1898	2.6853	0.815477	2.9176	3.4817	0.837981	2.9156	3.4378	0.848101	1.4517	1.6736	0.867412	2.6345	2.906	0.906573	0.855109	0.0343258	1.5266	1.9197	0.795228				1.1793	1.3529	0.871683	3.1798	3.5797	0.888287	0.9884	1.4097	0.701142	0.814085	0.0855085	2.7575	1.9197	1.43642	4.152	3.4817	1.19252	2.7023	1.3529	1.99741	6.7987	3.5797	1.89924	2.8522	1.4097	2.02327
747	1.5582	1.7555	0.88761				0.6756	0.5059	1.33544	0.512	0.4747	1.07858	1.0835	1.2002	0.902766	1.0511	0.208436	1.0865	1.0251	1.0599	1.275	1.7952	0.710227	1.4804	1.482	0.99892	0.6199	0.5294	1.17095	0.5179	0.6376	0.812265	0.950451	0.186915	1.3872	1.0251	1.35323				1.7182	1.482	1.15938	0.9546	0.5294	1.80317	0.8873	0.6376	1.39162
748	2.8711	4.2531	0.675061	4.6138	6.2087	0.743119	4.2901	5.1885	0.826848	8.4293	9.7239	0.866864	6.4107	7.9588	0.805486	0.783475	0.0753355	9.1342	9.6721	0.944386	9.0923	9.2911	0.978603	9.6435	9.1606	1.05271	4.2488	3.8287	1.10972	6.5339	6.839	0.955388	1.00816	0.0707565	14.3736	9.6721	1.48609	7.8239	6.2087	1.26015	11.4661	9.1606	1.25168	6.1914	3.8287	1.6171	8.7155	6.839	1.27438
750	0.7337	1.0176	0.72101				1.6206	2.586	0.626682	0.1991	0.3843	0.518085	1.3011	1.9887	0.654246	0.630006	0.0844724	1.26	1.1052	1.14007	2.1243	1.4304	1.48511	2.6829	1.5316	1.7517	3.9548	2.9753	1.32921	2.9216	2.4512	1.19191	1.3796	0.247353	1.182	1.1052	1.06949				1.3517	1.5316	0.882541	3.4067	2.9753	1.14499	2.278	2.4512	0.929341
751	1.3617	1.7423	0.781553	0.8386	1.1629	0.721128	3.3577	4.4099	0.7614	2.3064	2.9886	0.771733	1.3244	1.8514	0.715351	0.750233	0.0301321	1.2233	1.6205	0.75489				1.6236	1.3498	1.20284	1.594	1.3579	1.17387	2.0761	1.8944	1.09591	1.05688	0.206328	2.0918	1.6205	1.29084	0.7003	1.1629	0.602201	1.2666	1.3498	0.938361	1.6025	1.3579	1.18013	2.1277	1.8944	1.12315
752	0.9658	2.481	0.389279	1.3263	3.2023	0.414171	1.318	2.8962	0.455079	3.2515	5.4683	0.594609	1.2834	2.2214	0.577744	0.486176	0.09445	2.0907	2.2762	0.918505	1.8693	2.4346	0.767806	1.9118	1.8997	1.00637	2.0757	2.296	0.904051	1.7901	1.6546	1.08189	0.935725	0.118166	3.1752	2.2762	1.39496	3.8027	3.2023	1.18749	2.7601	1.8997	1.45291	3.3328	2.296	1.45157	3.0459	1.6546	1.84087
754	2.5606	2.3811	1.07539	2.7171	2.2055	1.23197	1.3537	1.6865	0.802668				1.7372	1.4463	1.20113	1.07779	0.195518	4.3679	5.2975	0.824521				1.6419	1.8283	0.898047	1.8265	2.0517	0.890237	1.0668	1.5111	0.705976	0.829695	0.0888269	8.506	5.2975	1.60566	3.2	2.2055	1.45092	2.4307	1.8283	1.32949	3.0012	2.0517	1.46279	2.3376	1.5111	1.54695
755	3.1269	6.1885	0.505276	3.4793	6.4417	0.540121	3.0487	6.2688	0.486329	6.0488	9.9659	0.60695	2.2077	3.9754	0.55534	0.538803	0.0468955	0.3002	0.3065	0.979445	3.3564	3.3868	0.991024	7.1078	5.7353	1.23931	5.8616	5.2091	1.12526	6.6595	5.7145	1.16537	1.10008	0.112613	0.2599	0.3065	0.847961	8.2232	6.4417	1.27656	7.2865	5.7353	1.27047	5.9337	5.2091	1.1391	7.7687	5.7145	1.35947
756	6.0058	4.7982	1.25168	9.0141	7.0494	1.2787	7.0705	4.9301	1.43415	0.9155	0.6175	1.48259	6.0005	3.9414	1.52243	1.39391	0.121966	3.6912	5.0614	0.729284	2.1903	2.6548	0.825034	2.2163	3.2259	0.687033	2.4407	2.7057	0.902059	2.7547	4.5963	0.59933	0.748548	0.118149	7.1525	5.0614	1.41315	7.1458	7.0494	1.01367	3.8576	3.2259	1.19582	3.9194	2.7057	1.44857	4.8468	4.5963	1.0545
758	1.386	2.7218	0.509222	0.8001	1.5768	0.50742	1.0772	2.1279	0.506227	0.7049	0.8999	0.783309	0.5648	0.9476	0.596032	0.580442	0.119698				0.8975	0.9408	0.953975	0.684	0.7961	0.859189	1.4125	1.2287	1.14959	2.0559	1.5906	1.29253	1.06382	0.194598				1.6912	1.5768	1.07255	0.4079	0.7961	0.512373	1.2274	1.2287	0.998942	1.5662	1.5906	0.98466
759	0.6371	1.3015	0.489512	0.957	1.6349	0.585357	0.9818	1.5035	0.65301				1.2011	1.6297	0.737007	0.616221	0.104802	2.211	2.3107	0.956853				1.6534	1.7061	0.969111	1.6674	1.7313	0.963091	1.3553	1.3109	1.03387	0.980731	0.0357775	2.8771	2.3107	1.24512	2.0542	1.6349	1.25647	1.9014	1.7061	1.11447	2.6107	1.7313	1.50794	2.0963	1.3109	1.59913
760	44.1521	119.502	0.369466	53.7844	124.48	0.432071	48.3249	118.724	0.407035	63.9986	141.316	0.452876	37.8964	78.2687	0.484183	0.429126	0.043736	55.2474	61.7266	0.895034	100.448	98.2259	1.02263	61.1757	48.6594	1.25722	112.957	94.6809	1.19303	102.518	78.8107	1.30081	1.13374	0.170295	87.3343	61.7266	1.41486	154.572	124.48	1.24174	57.3952	48.6594	1.17953	110.15	94.6809	1.16339	109.72	78.8107	1.3922
761	2.829	7.2318	0.391189	3.0852	6.8787	0.448515	4.7281	10.6299	0.444793	2.0536	2.6954	0.761891	3.5343	7.0749	0.499555	0.509188	0.146376	2.1635	2.1123	1.02424	3.7353	3.486	1.07151	0.8314	0.8494	0.978809	2.6057	2.3104	1.12781	4.5951	3.5879	1.28072	1.09662	0.116849	3.0676	2.1123	1.45226	8.1127	6.8787	1.17939	0.6835	0.8494	0.804686	2.7257	2.3104	1.17975	5.0613	3.5879	1.41066
762	1.0116	2.0786	0.486674	1.2215	2.2031	0.554446	1.5925	3.2131	0.495627	1.1383	1.2122	0.939036	0.5849	0.9441	0.619532	0.619063	0.186629				1.1966	1.1739	1.01934	0.7556	0.8147	0.927458	1.3402	1.4515	0.923321	0.8963	0.8678	1.03284	0.975739	0.0584245				2.6052	2.2031	1.18252	0.8603	0.8147	1.05597	0.8959	1.4515	0.617224	0.8864	0.8678	1.02143
763	2.0362	2.393	0.850898	6.2764	3.9692	1.58128	2.6284	1.8717	1.40428	1.5734	2.9075	0.541152	1.3854	2.651	0.522595	0.980041	0.489904	3.1616	2.7148	1.16458	5.052	4.8728	1.03678	0.5648	1.5151	0.372781	1.1693	1.6488	0.709182	1.8458	1.4344	1.28681	0.914026	0.371389	4.2622	2.7148	1.56999	7.0067	3.9692	1.76527	2.2099	1.5151	1.45858	3.1594	1.6488	1.91618	2.1279	1.4344	1.48348
764	0.8215	1.1861	0.692606	3.5016	4.0192	0.871218	1.2726	1.5212	0.836576	1.3859	1.0688	1.29669	1.7232	1.6094	1.07071	0.95356	0.234533				1.171	1.1811	0.991449	0.8404	0.8411	0.999168	1.5264	1.5138	1.00832	0.8541	1.2869	0.663688	0.915657	0.168121				3.6614	4.0192	0.910977	0.9467	0.8411	1.12555	1.8467	1.5138	1.21991	1.5264	1.2869	1.18611
767	0.6609	1.1866	0.556969	1.395	1.532	0.910574							0.8844	1.1984	0.737984	0.735176	0.176819	9.1665	9.6883	0.946141	1.7953	1.1809	1.52028	4.8292	4.4296	1.09021	4.876	3.871	1.25962	1.8188	1.6001	1.13668	1.19059	0.215754	13.0698	9.6883	1.34903	1.7397	1.532	1.13557	4.714	4.4296	1.0642	9.0067	3.871	2.32671	1.8315	1.6001	1.14462
769	2.1178	5.5884	0.378964	2.5055	5.9868	0.418504	1.995	5.1113	0.390312				0.6497	1.1113	0.584631	0.443102	0.0958053	1.3449	1.4923	0.901226	10.7126	10.3492	1.03511	4.2145	3.1172	1.35201	3.6861	3.1203	1.18133	0.7589	0.6764	1.12197	1.11833	0.167817	1.7404	1.4923	1.16625	7.3119	5.9868	1.22134	3.864	3.1172	1.23957	4.2832	3.1203	1.37269	1.0783	0.6764	1.59418
774	7.0272	14.9467	0.470151	8.9202	18.5852	0.479963	8.4605	18.6637	0.453313	6.7437	10.686	0.631078	5.5968	9.5781	0.584333	0.523767	0.0789639	24.807	26.163	0.948171	13.069	15.5605	0.839883	11.278	9.437	1.19508				12.0701	12.0877	0.998544	0.99542	0.14866	35.7864	26.163	1.36782	22.4441	18.5852	1.20763	12.9388	9.437	1.37107				20.222	12.0877	1.67294
775	3.2595	6.1444	0.530483	2.8931	4.7009	0.615435				1.074	1.5684	0.684774	2.7482	4.4402	0.618936	0.612407	0.0632465	8.9701	9.5687	0.937442				3.9472	3.1168	1.26643	14.104	14.135	0.997807	3.9782	3.5452	1.12214	1.08095	0.145608	12.5406	9.5687	1.31059	4.5184	4.7009	0.961178	6.359	3.1168	2.04023	21.7844	14.135	1.54117	9.2555	3.5452	2.61071
780	0.9997	1.8484	0.540846	2.1777	3.1604	0.689058	1.5752	2.5637	0.614424	0.8327	0.9709	0.857658	0.9339	1.535	0.608404	0.662078	0.121273	1.0755	1.1641	0.92389	0.783	0.8568	0.913866	0.6471	0.5464	1.1843	0.8013	0.9978	0.803067	0.8874	0.7634	1.16243	0.99751	0.167566	1.5187	1.1641	1.30461	4.0391	3.1604	1.27803	0.8805	0.5464	1.61146	1.1213	0.9978	1.12377	1.2753	0.7634	1.67055
783	2.6033	5.1076	0.509691	2.5072	6.8291	0.367135	2.0958	5.5584	0.377051	1.6926	3.0281	0.558964	2.6825	5.481	0.489418	0.460452	0.0846051	2.9486	5.2483	0.56182	4.0117	6.7189	0.597077	5.5617	5.4548	1.0196	4.2081	6.2254	0.675957	9.4231	10.319	0.91318	0.753526	0.202193	5.4426	5.2483	1.03702	6.9219	6.8291	1.01359	14.0514	5.4548	2.57597	17.7369	6.2254	2.84912	24.8019	10.319	2.40352
784	2.064	2.3715	0.870335	2.4825	2.6571	0.934289	2.6441	2.9229	0.904615	1.0979	0.8225	1.33483	2.0616	2.1092	0.977432	1.0043	0.188917							1.8565	1.7613	1.05405	1.4788	1.6804	0.880029	1.746	2.0868	0.836688	0.923589	0.115043				3.056	2.6571	1.15013	2.2126	1.7613	1.25623	1.7313	1.6804	1.03029	2.2394	2.0868	1.07313
786	1.9486	3.0799	0.632683	1.7145	1.4611	1.17343	0.6134	1.3014	0.471339				0.7123	1.2694	0.561131	0.709646	0.316158	2.9562	2.2516	1.31293	2.6073	1.5982	1.6314	2.0371	1.2007	1.69659	1.5708	1.3174	1.19235	2.2275	1.6332	1.36389	1.43943	0.215489	2.3639	2.2516	1.04988	1.2404	1.4611	0.848949	0.7368	1.2007	0.613642	0.984	1.3174	0.746926	1.1945	1.6332	0.731386
793	10.6714	27.5697	0.38707	21.1401	52.8423	0.40006	14.9343	37.1384	0.402126	19.0666	35.1145	0.542984	15.7085	32.6205	0.481553	0.442758	0.0673155	25.9836	33.6296	0.772641	17.4788	26.7985	0.652231	30.6285	28.9138	1.0593	25.0695	30.7901	0.814207	26.5555	27.7724	0.956183	0.850913	0.159262	40.9758	33.6296	1.21844	67.7834	52.8423	1.28275	54.9757	28.9138	1.90137	57.2183	30.7901	1.85833	62.792	27.7724	2.26095
794	71.9541	186.309	0.386208	71.9774	174.654	0.412114	71.0867	178.879	0.397402	66.9919	149.314	0.448665	53.1028	124.275	0.427301	0.414338	0.0246448	162.391	178.616	0.90916	141.739	165.728	0.855252	110.527	102.338	1.08002	110.589	110.382	1.00187	104.369	93.1719	1.12018	0.993295	0.111611	268.463	178.616	1.50302	212.001	174.654	1.21384	135.647	102.338	1.32548	137.672	110.382	1.24722	132.489	93.1719	1.42198
795	4.9456	9.7318	0.50819	6.3985	11.018	0.580732	7.7	13.3269	0.577779	8.3674	12.1546	0.688414	5.9747	9.3129	0.641551	0.599333	0.0686213				5.6183	7.0745	0.794162	8.4818	8.1831	1.0365	7.0531	7.9646	0.885556	6.053	6.2615	0.966701	0.92073	0.10452				15.8106	11.018	1.43498	12.5406	8.1831	1.5325	12.099	7.9646	1.5191	11.1291	6.2615	1.77739
797	7.9335	9.7744	0.811661	9.849	12.7828	0.770488	11.8906	14.5443	0.817544	15.6405	21.6272	0.723187	9.4711	10.7927	0.877547	0.800085	0.0575076	16.8397	12.1307	1.38819				17.3637	14.2159	1.22143	14.8792	13.1235	1.13378	12.4177	11.4193	1.08743	1.20771	0.13253	13.989	12.1307	1.15319	11.5732	12.7828	0.905373	15.9288	14.2159	1.12049	14.3252	13.1235	1.09157	14.346	11.4193	1.25629
798	1.8254	3.55	0.514197	3.4971	6.1817	0.565718	2.1143	3.7841	0.558733	4.3087	5.8614	0.735097	3.9167	5.7342	0.683042	0.611357	0.093197	4.9052	5.6823	0.863242	5.0564	5.9702	0.84694	6.8189	6.665	1.02309	6.8095	7.3815	0.922509	7.8374	7.4085	1.05789	0.942735	0.0943708	7.9349	5.6823	1.39642	7.9075	6.1817	1.27918	10.2724	6.665	1.54125	11.3235	7.3815	1.53404	12.1396	7.4085	1.6386
800	11.2117	17.9621	0.624186	14.4472	24.9334	0.579432	11.2603	18.505	0.6085	19.9702	23.2992	0.85712	8.9042	12.4509	0.715145	0.676877	0.112804	19.2111	19.9402	0.963436	17.1301	21.1956	0.808191	19.4385	18.874	1.02991	14.5349	15.2172	0.955163	14.3445	15.3074	0.937096	0.938759	0.0809892	18.0577	19.9402	0.905593	19.8045	24.9334	0.794296	25.3513	18.874	1.34319	24.2213	15.2172	1.59171	21.6319	15.3074	1.41317
801	93.3472	124.869	0.747559	100.415	131.204	0.765334	96.3131	124.299	0.77485	113.603	135.893	0.835972	73.9504	91.6468	0.806907	0.786124	0.0352252	131.21	132.553	0.989867	93.1904	101.631	0.916945	101.316	96.6104	1.04871	100.998	90.1546	1.12028	91.4464	88.6697	1.03132	1.02142	0.075043	159.812	132.553	1.20564	125.422	131.204	0.955936	108.063	96.6104	1.11855	100.258	90.1546	1.11206	93.9339	88.6697	1.05937
802	2.0531	3.2241	0.636798	1.192	2.24	0.532143	1.582	2.2085	0.716323	4.0067	3.1327	1.27899	2.2664	2.7031	0.838445	0.80054	0.289955	3.7393	3.0704	1.21785	6.7022	5.6017	1.19646	4.8286	3.6243	1.33228	1.1642	0.9401	1.23838	4.0265	3.5276	1.14143	1.22528	0.0698904	2.0863	3.0704	0.679488	1.1943	2.24	0.53317	3.8404	3.6243	1.05963	1.2493	0.9401	1.3289	4.3063	3.5276	1.22074
803	2.2475	3.5148	0.639439	1.4828	3.0805	0.48135	0.907	1.5659	0.57922	3.3044	3.3408	0.989104	1.6116	2.8009	0.575386	0.6529	0.196266	1.4906	1.1849	1.258	8.5993	8.2717	1.0396	3.1675	2.3477	1.34919	3.9002	3.6949	1.05556	5.7261	5.0619	1.13122	1.16671	0.133606	1.0609	1.1849	0.89535	1.8643	3.0805	0.605194	1.9046	2.3477	0.811262	4.5437	3.6949	1.22972	5.7929	5.0619	1.14441
806	1.473	1.9703	0.747602	1.2107	1.5816	0.765491	0.8086	1.0467	0.772523	4.3177	4.208	1.02607	0.9935	1.5859	0.626458	0.787629	0.145903	1.9647	2.5129	0.781846	1.5319	1.8141	0.844441	1.5774	1.7463	0.903281	1.4439	0.962	1.50094	2.1343	1.9101	1.11738	1.02958	0.292183	2.2539	2.5129	0.896932	1.2195	1.5816	0.771055	1.8384	1.7463	1.05274	1.5818	0.962	1.64428	2.026	1.9101	1.06068
807	0.6137	1.0359	0.592432				1.5497	1.9877	0.779645	0.5833	2.8728	0.203042	0.6932	0.9207	0.752905	0.582006	0.265826				0.708	0.7576	0.93453	1.7198	1.659	1.03665	1.2425	1.0818	1.14855	1.2308	1.1155	1.10336	1.05577	0.0929832							1.5123	1.659	0.911573	1.0253	1.0818	0.947772	1.545	1.1155	1.38503
809	1.4324	2.6314	0.544349	1.3289	3.4603	0.384042	8.9948	14.3114	0.628506	2.5741	4.8502	0.53072	1.5023	3.5592	0.422089	0.501941	0.0986432	8.6695	6.5629	1.32099	3.8591	2.7577	1.39939	6.179	3.6407	1.6972	2.2629	1.7363	1.30329	7.6462	6.451	1.18527	1.38123	0.19253	4.1932	6.5629	0.638925	1.2058	3.4603	0.348467	2.2201	3.6407	0.6098	1.4368	1.7363	0.827507	5.2246	6.451	0.80989
810	2.1018	3.1677	0.66351	2.194	2.7939	0.785282	4.6057	5.4845	0.839767				1.9522	1.9854	0.983278	0.817959	0.132575	4.9434	5.5308	0.893795	3.0254	3.1551	0.958892				1.7554	1.3496	1.30068	1.3394	1.2989	1.03118	1.04614	0.178733	6.1245	5.5308	1.10734	2.2172	2.7939	0.793586				1.1483	1.3496	0.850845	1.2446	1.2989	0.958195
812	0.6038	1.0027	0.602174	0.394	0.7936	0.496472	0.5035	0.6347	0.793288				0.3536	0.8589	0.411689	0.575906	0.164542	1.2532	1.0074	1.24399	1.6359	1.3055	1.25308	1.6868	1.4643	1.15195	1.7037	1.2108	1.40709	1.3097	0.6288	2.08286	1.42779	0.377469	0.932	1.0074	0.925154	0.3716	0.7936	0.468246	1.2156	1.4643	0.830158	0.8308	1.2108	0.686158	0.5363	0.6288	0.852894
813	4.611	7.5862	0.607814	5.4186	8.4264	0.64305	5.5689	8.6851	0.641202	1.2487	3.2731	0.381504	4.3592	5.9329	0.73475	0.601664	0.131811	11.1011	14.5766	0.76157	4.1967	6.354	0.660482	3.3114	4.6851	0.706794	3.1293	4.1816	0.74835	3.2677	4.3606	0.749369	0.725313	0.0417434	23.6216	14.5766	1.62052	11.7491	8.4264	1.39432	7.1437	4.6851	1.52477	7.085	4.1816	1.69433	7.8188	4.3606	1.79306
814	1.2725	1.654	0.769347	1.0743	1.2152	0.884052	0.6484	0.7898	0.820967				1.2749	1.4717	0.866277	0.835161	0.0512883				1.4662	1.6018	0.915345	1.6302	1.8146	0.89838	2.1899	2.1691	1.00959	0.8566	0.5986	1.43101	1.06358	0.249787				1.0941	1.2152	0.900346	2.004	1.8146	1.10438	2.066	2.1691	0.952469	0.6329	0.5986	1.0573
815	1.8399	2.3268	0.790743	1.9082	2.8402	0.671854	1.469	2.1905	0.670623				0.9321	1.1518	0.809255	0.735619	0.0747246	2.4342	2.2303	1.09142	0.9075	0.7129	1.27297	1.5	1.3658	1.09826	1.7955	1.8729	0.958674	1.6062	1.3303	1.2074	1.12574	0.120611	2.1243	2.2303	0.952473	1.7668	2.8402	0.622069	1.4545	1.3658	1.06494	1.7933	1.8729	0.957499	1.5755	1.3303	1.18432
816	6.082	6.472	0.93974	6.5675	7.0919	0.926056	3.4343	4.0525	0.847452				2.4643	2.8621	0.861011	0.893565	0.0460941	2.1348	2.461	0.867452	0.7139	0.9231	0.773372	2.7592	3.3627	0.820531	2.9231	5.3228	0.549166	2.3595	3.422	0.689509	0.740006	0.12531	5.018	2.461	2.03901	8.5655	7.0919	1.20779	5.5823	3.3627	1.66006	5.2031	5.3228	0.977512	6.0225	3.422	1.75994
817	8.8586	15.5251	0.570599	8.6533	13.9831	0.61884	8.3541	12.9627	0.644472				7.7556	10.7244	0.723173	0.639271	0.0637704	14.9674	16.3043	0.918003	10.7179	10.6918	1.00244	13.1202	10.9243	1.20101	2.0092	1.3537	1.48423	10.8932	9.7693	1.11504	1.14415	0.218493	15.7638	16.3043	0.966849	10.7954	13.9831	0.772032	10.1512	10.9243	0.929231	1.6738	1.3537	1.23646	10.2844	9.7693	1.05273
821	15.911	12.7637	1.24658	12.3033	7.8837	1.5606	19.3988	12.7284	1.52406				13.8674	9.8994	1.40083	1.43302	0.141844	8.5402	14.851	0.575059	3.2304	6.6655	0.484645	3.2277	8.282	0.389725	2.7536	6.5576	0.41991	3.4199	9.8415	0.347498	0.443367	0.0889737	26.2124	14.851	1.76503	14.6523	7.8837	1.85856	12.8454	8.282	1.551	10.6097	6.5576	1.61792	16.1068	9.8415	1.63662
823	2.5104	3.5916	0.698964				1.2939	1.4314	0.90394	1.7729	1.7603	1.00716	1.0294	1.4245	0.72264	0.833175	0.147771				1.351	2.0764	0.650645	1.2178	1.4923	0.816056	1.8789	2.5381	0.740278	0.9897	1.4644	0.67584	0.720705	0.0739281							1.7753	1.4923	1.18964	2.3982	2.5381	0.94488	1.3769	1.4644	0.940249
824	1.0411	0.4924	2.11434				3.088	2.28	1.35439	1.3859	0.9214	1.50412	0.6763	0.7966	0.848983	1.45546	0.521063	2.2388	2.4482	0.914468	2.7749	2.5806	1.07529	1.3447	1.191	1.12905	2.5249	2.247	1.12368	1.4061	1.4515	0.968722	1.04224	0.0961654	2.2841	2.4482	0.932971				0.9439	1.191	0.792527	2.1709	2.247	0.966133	1.2735	1.4515	0.877368
825	1.4547	1.8245	0.797314	1.9898	2.1456	0.927386				0.922	0.6928	1.33083	1.2865	1.365	0.942491	0.999506	0.230297	1.843	1.7176	1.07301	0.9097	0.9994	0.910246	1.4132	1.4189	0.995983				2.0767	1.9785	1.04963	1.00722	0.0722433	2.0565	1.7176	1.19731	1.6871	2.1456	0.786307	1.3346	1.4189	0.940588				1.7523	1.9785	0.885671
828	1.2808	1.7185	0.745301	1.305	1.7467	0.747123	1.1593	1.3711	0.845525				0.6122	0.7024	0.871583	0.802383	0.0657316	1.6517	1.8089	0.913096	0.8924	1.074	0.830912	1.1704	1.2967	0.902599	0.7999	0.9491	0.842798	1.1568	1.1614	0.996039	0.897089	0.0659631	1.9354	1.8089	1.06993	2.3225	1.7467	1.32965	1.5777	1.2967	1.2167	0.8729	0.9491	0.919713	1.4821	1.1614	1.27613
830	28.5941	44.0024	0.64983	52.0524	77.7111	0.669819	21.1726	31.5585	0.6709	34.4813	49.7356	0.693292	22.4833	37.4624	0.600156	0.6568	0.0352032	56.3547	87.8358	0.641591	45.6155	64.4548	0.707713	33.3184	45.2836	0.735772	19.0355	23.0429	0.82609	50.2332	64.1412	0.783166	0.738866	0.0707334	78.4555	87.8358	0.893206	51.9974	77.7111	0.669112	44.5165	45.2836	0.98306	19.4992	23.0429	0.846213	57.1582	64.1412	0.891131
832	0.7691	0.9537	0.806438	2.3194	3.4707	0.66828	1.2978	1.4756	0.879507	0.9924	0.9331	1.06355	0.8089	0.7943	1.01838	0.887231	0.160325							1.0753	0.9384	1.14589	1.2896	0.9468	1.36206	0.7307	0.6357	1.14944	1.21913	0.123795				2.9464	3.4707	0.848935	0.6674	0.9384	0.711211	0.8351	0.9468	0.882024	0.4972	0.6357	0.78213
833	4.6358	5.0574	0.916637	5.1221	5.6525	0.906165				0.4923	0.3841	1.2817	2.6359	1.9704	1.33775	1.11056	0.231146	4.6395	4.9835	0.930972	1.2506	1.3957	0.896038	0.7713	0.8927	0.864008				2.2773	2.8733	0.792573	0.870898	0.058944	6.4084	4.9835	1.28592	5.1478	5.6525	0.910712	0.3171	0.8927	0.355215				1.2365	2.8733	0.430341
836	0.6655	0.4409	1.50941	0.7585	0.4406	1.72152	0.6804	0.3329	2.04386	1.2003	1.3026	0.921465	0.8609	0.6331	1.35982	1.51121	0.417931	0.2511	0.7704	0.325935				0.0976	0.4317	0.226083	0.1712	0.6006	0.285048	0.1825	0.4759	0.383484	0.305137	0.0663925	0.9605	0.7704	1.24675	0.6727	0.4406	1.52678	0.9274	0.4317	2.14825	0.9397	0.6006	1.5646	1.1309	0.4759	2.37634
837	0.6143	1.2289	0.499878	1.1024	1.9483	0.565827	0.7803	0.9564	0.815872	0.8745	0.8011	1.09162	1.1153	1.4278	0.781132	0.750866	0.233716	1.9597	1.7184	1.14042				1.2439	1.112	1.11862				1.1674	0.9336	1.25043	1.16982	0.0706539	1.7252	1.7184	1.00396	1.6446	1.9483	0.844121	0.8337	1.112	0.74973				0.6302	0.9336	0.675021
838	2.1564	2.2084	0.976454	0.4598	0.488	0.942213	0.3883	0.3674	1.05689				0.9582	0.9516	1.00694	0.995622	0.0486527	1.0513	1.1511	0.9133	0.8627	0.9253	0.932346	0.8136	1.1055	0.735957	0.741	0.6855	1.08096	0.8753	0.8434	1.03782	0.940078	0.13402	1.3495	1.1511	1.17236	0.4467	0.488	0.915369	2.0504	1.1055	1.85473	0.876	0.6855	1.2779	1.0179	0.8434	1.2069
839	1.8677	2.2963	0.813352	2.8892	2.549	1.13346	1.7249	1.3453	1.28217	1.4743	1.4586	1.01076	1.4453	1.3462	1.07361	1.06267	0.171875	1.774	1.5756	1.12592	1.4108	1.2128	1.16326	2.0201	1.6952	1.19166	1.5264	1.2287	1.24229	1.8047	1.9956	0.90434	1.12549	0.130723	1.908	1.5756	1.21097	3.1825	2.549	1.24853	1.3861	1.6952	0.817662	1.1461	1.2287	0.932774	1.7342	1.9956	0.869012
843	2.8642	3.6035	0.794838	1.8381	2.0504	0.896459	2.0524	2.65	0.774491	0.6049	0.5774	1.04763	2.4998	2.9633	0.843587	0.8714	0.109214	2.241	2.7171	0.824776	1.9497	2.4859	0.784303	2.1553	2.0493	1.05172				2.8443	2.7643	1.02894	0.922436	0.137449	3.6743	2.7171	1.35229	2.5604	2.0504	1.24873	2.2972	2.0493	1.12097				2.6236	2.7643	0.949101
851	0.669	0.7543	0.886915	0.8047	1.4381	0.559558	1.0452	1.2679	0.824355							0.756943	0.173779	0.5997	0.7683	0.780554	0.9602	0.8257	1.16289	0.9003	0.7864	1.14484	0.5686	0.4683	1.21418	0.6598	0.5463	1.20776	1.10204	0.182099	0.687	0.7683	0.894182	1.4735	1.4381	1.02462	0.7612	0.7864	0.967955	0.563	0.4683	1.20222	0.7125	0.5463	1.30423
854	1.0273	1.8612	0.551956	0.5127	0.9668	0.530306	0.3879	0.7194	0.539199	2.349	3.6357	0.646093	1.0682	1.1199	0.953835	0.644278	0.179153	0.6622	0.6868	0.964182	1.1692	1.5518	0.753448	1.0978	1.2694	0.864818	0.369	0.2433	1.51665	0.6639	0.4006	1.65726	1.15127	0.407691	0.4074	0.6868	0.593186	1.135	0.9668	1.17398	1.2458	1.2694	0.981409	0.1817	0.2433	0.746815	0.8813	0.4006	2.19995
857				1.6678	1.8385	0.907153	0.5474	0.7572	0.722927	1.9584	1.8303	1.06999	1.3404	0.9934	1.34931	1.01234	0.26564	0.8388	1.3678	0.613248	0.6107	0.7964	0.766826	0.5	1.3484	0.37081				0.6642	1.1042	0.601521	0.588101	0.163269	2.5894	1.3678	1.89311	2.1537	1.8385	1.17144	2.296	1.3484	1.70276				1.6346	1.1042	1.48035
858	0.8693	2.4695	0.352015	0.8754	2.498	0.35044	0.6871	2.4294	0.282827	1.3558	1.5373	0.881936	0.7351	1.8628	0.394621	0.452368	0.243448							2.6562	1.4736	1.80252	1.3819	1.1753	1.17578	1.9057	1.1857	1.60724	1.52852	0.3207				1.9146	2.498	0.766453	1.3077	1.4736	0.887419	0.9489	1.1753	0.807368	0.9865	1.1857	0.831998
864	1.4018	1.6628	0.843036	1.0546	1.5327	0.688067	0.7825	1.2619	0.620097	1.15	1.6555	0.694654	0.7386	1.0781	0.685094	0.70619	0.0822274				1.1642	1.1989	0.971057	1.9066	2.0353	0.936766	1.1241	1.1586	0.970223	1.5231	1.4265	1.06772	0.986441	0.0564898				1.157	1.5327	0.754877	1.7722	2.0353	0.870732	1.106	1.1586	0.9546	1.2999	1.4265	0.911251
877	5.0203	9.6926	0.517952	4.5404	9.1983	0.493613	3.7431	7.5259	0.497362				4.0968	8.2622	0.495849	0.501194	0.0112776	16.1429	12.6282	1.27832	12.5455	10.4072	1.20546	11.3512	7.7155	1.47122	8.8831	6.2142	1.42948	10.0954	6.7458	1.49655	1.37621	0.127556	8.0726	12.6282	0.639252	4.385	9.1983	0.476719	4.3423	7.7155	0.562802	3.0622	6.2142	0.492775	4.0144	6.7458	0.595096
880	3.8301	3.8513	0.994495	3.5596	4.1523	0.85726	2.83	2.4748	1.14353				3.1651	3.1816	0.994814	0.997524	0.116915	0.7844	3.521	0.222778	1.4023	3.5888	0.390743	0.7105	2.7652	0.256943	0.7036	1.8609	0.378097	1.312	3.5964	0.364809	0.322674	0.0771043	6.4785	3.521	1.83996	4.249	4.1523	1.02329	5.5168	2.7652	1.99508	4.2843	1.8609	2.30227	6.1078	3.5964	1.69831
881	4.5638	4.6592	0.979524	5.904	4.5235	1.30518	3.7148	2.8645	1.29684	4.1546	3.338	1.24464	3.2316	2.4824	1.3018	1.2256	0.13976	1.4522	3.7847	0.383703	0.8218	2.3735	0.34624	0.8685	2.8002	0.310156	0.41	1.3029	0.314683	0.9682	2.4205	0.4	0.350956	0.0402501	6.7245	3.7847	1.77676	6.406	4.5235	1.41616	5.693	2.8002	2.03307	2.9136	1.3029	2.23624	3.886	2.4205	1.60545
884	1.188	1.1925	0.996226	3.2863	4.7869	0.686519	2.4623	4.3453	0.566658				0.9002	1.9649	0.45814	0.676886	0.23243				1.6392	1.0432	1.57132	3.8785	3.7755	1.02728	3.5632	2.9031	1.22738	2.6646	2.3542	1.13185	1.23946	0.23585				3.1119	4.7869	0.650087	2.44	3.7755	0.646272	1.832	2.9031	0.63105	1.5464	2.3542	0.656869
886	4.221	3.395	1.2433	4.0533	3.3228	1.21984	3.9444	2.9902	1.31911	0.6513	0.3661	1.77902	2.7892	1.4944	1.86643	1.48554	0.311523	1.6887	3.0989	0.544935	1.2775	2.3947	0.53347	1.7395	3.0933	0.562344				0.5671	1.202	0.471797	0.528137	0.039391	5.0937	3.0989	1.64371	5.1665	3.3228	1.55486	4.4324	3.0933	1.4329				1.7433	1.202	1.45033
888	0.8269	2.7515	0.300527	1.3662	3.1211	0.43773	1.0675	2.9911	0.356892	0.5921	1.4177	0.417648	0.7229	1.5312	0.472113	0.396982	0.0682697	5.4278	4.5744	1.18656	4.2096	3.4906	1.20598	1.2468	0.9478	1.31547	1.3994	0.8504	1.64558	1.5834	1.022	1.54932	1.38058	0.206799	3.7815	4.5744	0.826666	1.7734	3.1211	0.568197	0.7514	0.9478	0.792783	0.7233	0.8504	0.850541	0.7235	1.022	0.707926
891	2.2153	2.0779	1.06612	0.9667	0.8636	1.11938	0.9816	0.7468	1.31441	0.8023	0.5106	1.57129				1.2678	0.228749	1.991	2.2051	0.902907	1.722	1.6515	1.04269	0.6069	0.722	0.840582				0.5316	0.6766	0.785693	0.892968	0.110706	2.3044	2.2051	1.04503	0.7252	0.8636	0.839741	0.489	0.722	0.677285				0.5183	0.6766	0.766036
892	2.0959	4.1153	0.509295	2.7637	5.0247	0.550023	3.6136	5.248	0.688567	4.5345	5.7298	0.791389	1.0437	1.406	0.742319	0.656318	0.12206	3.1593	2.7677	1.14149	1.9194	1.8228	1.053	3.6142	2.9464	1.22665	3.513	3.3063	1.06252	4.1531	3.6198	1.14733	1.1262	0.0710365	2.169	2.7677	0.783683	4.1434	5.0247	0.824606	2.9071	2.9464	0.986662	3.0336	3.3063	0.917521	4.3708	3.6198	1.20747
894	2.4774	6.1562	0.402424	3.121	6.7785	0.460426	2.4634	5.8492	0.421152	2.9414	7.1334	0.412342	2.3093	4.2543	0.542816	0.447832	0.0574756	7.2452	6.0503	1.19749	7.5102	6.2561	1.20046	6.9381	4.5055	1.53992	7.7584	5.8956	1.31596	8.0986	5.5956	1.44732	1.34023	0.151526	4.1315	6.0503	0.682859	3.7985	6.7785	0.560375	3.2498	4.5055	0.721296	4.9457	5.8956	0.83888	4.8528	5.5956	0.867253
895	0.5939	1.057	0.561873	0.7644	1.2432	0.614865	0.4687	0.7838	0.597984	0.3742	0.7668	0.488002	0.9032	1.0516	0.858882	0.624321	0.139897				1.8138	1.8402	0.985654				0.8761	0.8764	0.999658	1.0726	0.8927	1.20152	1.06228	0.120793				0.808	1.2432	0.649936				0.6809	0.8764	0.776928	0.899	0.8927	1.00706
896	0.7166	0.9517	0.752968	0.6392	0.861	0.742393	0.9543	1.0241	0.931843	0.853	0.8962	0.951796	0.8328	0.7483	1.11292	0.898385	0.154498	0.6267	0.9483	0.660867	0.69	1.0428	0.66168	0.8492	1.1072	0.76698	0.9708	1.2253	0.792296	1.2159	1.2729	0.95522	0.767409	0.120854	1.5378	0.9483	1.62164	1.4787	0.861	1.71742	1.8449	1.1072	1.66628	1.7087	1.2253	1.39452	2.2416	1.2729	1.76102
899	1.326	1.9935	0.665162	1.0327	1.5496	0.66643	1.5546	2.0882	0.744469	1.9547	2.6611	0.734546	1.3314	1.5846	0.840212	0.730164	0.0718013	2.699	2.571	1.04979	1.4056	1.5785	0.890466	1.24	1.5709	0.789356	2.1064	2.7497	0.766047	1.4324	1.5532	0.922225	0.883576	0.113861	3.5919	2.571	1.39708	1.7101	1.5496	1.10358	2.0821	1.5709	1.32542	2.7352	2.7497	0.994727	2.275	1.5532	1.46472
901	0.6952	1.9074	0.364475	1.0476	2.2651	0.462496	0.6935	1.3825	0.501627				0.4934	0.8887	0.555193	0.470948	0.0805116				1.2694	0.8145	1.5585	3.4952	1.8285	1.91151	2.4493	1.64	1.49348	3.251	1.9947	1.62982	1.64833	0.18408				1.222	2.2651	0.539491	0.7759	1.8285	0.424337	0.6402	1.64	0.390366	1.0468	1.9947	0.524791
902	1.5162	1.1274	1.34486	0.9804	0.537	1.8257	0.5794	0.5221	1.10975				1.1419	0.7992	1.4288	1.42728	0.29797				0.4393	0.5766	0.76188	0.8708	1	0.8708	0.7949	0.8191	0.970455	0.7682	0.738	1.04092	0.911014	0.121473				0.5661	0.537	1.05419	1.0665	1	1.0665	0.4304	0.8191	0.525455	0.6009	0.738	0.814228
903	2.3609	3.3545	0.703801	6.4295	13.3158	0.482847	2.9428	3.4739	0.847117				1.6721	1.9023	0.878989	0.728188	0.180436	4.033	3.9166	1.02972	3.6034	3.2617	1.10476	2.9049	2.2951	1.2657	3.3148	2.7365	1.21133	3.4077	3.1897	1.06834	1.13597	0.0991767	4.3104	3.9166	1.10055	14.3603	13.3158	1.07844	2.0678	2.2951	0.900963	2.8079	2.7365	1.02609	4.1918	3.1897	1.31417
904	4.2999	7.8261	0.549431	5.2686	8.3256	0.632819	4.0363	5.7406	0.703115	6.5764	8.2567	0.796493	3.1278	4.295	0.728242	0.68202	0.0944538	5.7235	5.4973	1.04115	3.9331	3.8214	1.02923	4.7769	4.1579	1.14887				5.7596	5.1111	1.12688	1.08653	0.0601601	4.8322	5.4973	0.879013	5.6852	8.3256	0.682858	3.9396	4.1579	0.947498				4.2541	5.1111	0.832326
905	4.4363	6.5042	0.682067	4.2233	6.1324	0.688686	3.2387	4.2367	0.764439	1.9785	2.7288	0.725044	2.5568	3.045	0.839672	0.739982	0.0647007	3.0258	3.0526	0.991221	2.4752	2.8196	0.877855	4.0829	3.8187	1.06919	2.5525	2.3138	1.10316	2.3411	2.2859	1.02415	1.01311	0.0868174	4.8475	3.0526	1.58799	8.1458	6.1324	1.32832	5.8482	3.8187	1.53146	3.3834	2.3138	1.46227	3.929	2.2859	1.7188
911	0.9539	1.7496	0.54521	1.3985	2.3955	0.583803	2.0357	2.6531	0.767291				2.312	3.4179	0.676439	0.643186	0.0993871	2.8549	2.794	1.0218				3.5132	3.5969	0.97673	2.2102	2.7129	0.8147	4.5119	4.5195	0.998318	0.952886	0.0939444	5.4766	2.794	1.96013	2.7896	2.3955	1.16452	8.2599	3.5969	2.29639	5.9152	2.7129	2.1804	11.2578	4.5195	2.49094
913	6.6937	15.78	0.424189	7.7196	17.0908	0.451682	6.3724	15.3215	0.415912	17.4088	24.8755	0.699837	6.2149	12.3248	0.50426	0.499176	0.117369	13.4071	15.8777	0.844398	9.1061	12.7584	0.713734	11.8276	11.3182	1.04501	11.9444	13.8389	0.863103	9.0246	9.3342	0.966832	0.886615	0.12624	21.8237	15.8777	1.37449	21.3039	17.0908	1.24651	21.2908	11.3182	1.88111	22.3445	13.8389	1.61462	22.089	9.3342	2.36646
914	6.8574	12.8558	0.533409	7.727	12.7984	0.603747	6.8026	12.1336	0.560642	10.989	17.8452	0.615796	4.354	7.8903	0.551817	0.573082	0.035163	14.225	13.5054	1.05328	11.3638	10.6354	1.06849	10.0172	7.6443	1.31041	9.3213	8.5907	1.08505	10.5588	8.9014	1.1862	1.14069	0.108197	14.4633	13.5054	1.07093	11.9766	12.7984	0.935789	7.3723	7.6443	0.964418	7.7901	8.5907	0.906806	9.1981	8.9014	1.03333
917				0.5048	0.7512	0.671991				0.177	0.1656	1.06884	0.1967	0.4411	0.445931	0.728921	0.315333	0.232	0.6795	0.341428	0.7602	0.439	1.73166	0.919	0.9512	0.966148	0.5157	0.5018	1.0277	0.6124	0.502	1.21992	1.05737	0.500717	0.3254	0.6795	0.478882	0.4298	0.7512	0.572151	0.6501	0.9512	0.683452	0.2116	0.5018	0.421682	0.4047	0.502	0.806175
918	0.7143	1.049	0.680934	0.7565	1.2321	0.613992	0.7534	1.0712	0.703323	2.2791	3.3886	0.672579	0.8325	1.0762	0.773555	0.688877	0.0576964				1.0979	0.8892	1.23471	1.2132	1.3545	0.895681	1.0944	1.3878	0.788586	1.3748	1.1163	1.23157	1.03764	0.229944				1.132	1.2321	0.918757	1.0815	1.3545	0.79845	0.5632	1.3878	0.405822	0.8984	1.1163	0.804802
919	12.3879	13.4761	0.91925	6.7838	8.8566	0.76596	11.5975	11.9241	0.97261	6.6276	7.3755	0.898597	11.6251	11.5122	1.00981	0.913245	0.093263	17.626	13.6993	1.28664	12.235	11.8906	1.02896	11.4135	10.1007	1.12997	12.6526	11.9993	1.05444	11.5235	11.6774	0.986821	1.09737	0.117927	15.0156	13.6993	1.09609	9.7498	8.8566	1.10085	10.1464	10.1007	1.00452	14.6487	11.9993	1.2208	12.2044	11.6774	1.04513
920	22.2601	52.795	0.421633	23.565	52.252	0.450988	25.8301	53.6506	0.48145	25.3074	51.4057	0.492307	23.5739	46.4212	0.507826	0.470841	0.0344851	58.1099	59.9451	0.969385	43.3436	51.0105	0.8497	41.6194	37.0532	1.12323	43.5582	43.5762	0.999587	38.4823	34.8488	1.10426	1.00923	0.110859	91.0616	59.9451	1.51908	68.8873	52.252	1.31837	52.7949	37.0532	1.42484	56.0179	43.5762	1.28552	53.8325	34.8488	1.54474
924	2.0709	1.6023	1.29245	2.1259	1.5964	1.33168				1.9728	1.2122	1.62745	3.5042	3.5915	0.975693	1.30682	0.266631				0.9758	1.3209	0.738739	0.7241	0.931	0.777766	1.8262	1.8323	0.996671	1.131	1.2683	0.891745	0.85123	0.116684				2.1449	1.5964	1.34359	1.0084	0.931	1.08314	1.2631	1.8323	0.689352	1.2907	1.2683	1.01766
928	2.1241	2.2223	0.955812	0.4913	0.4716	1.04177	1.2334	1.1822	1.04331	5.258	5.3248	0.987455				1.00709	0.042933				1.622	1.3161	1.23243	1.1987	1.0632	1.12745	1.1143	0.9832	1.13334	1.7548	1.2678	1.38413	1.21934	0.119955				0.4962	0.4716	1.05216	1.0378	1.0632	0.97611	0.9819	0.9832	0.998678	1.4012	1.2678	1.10522
937	1.3822	1.6355	0.845124	0.7507	0.9527	0.787971	1.182	1.4949	0.790688	0.2996	0.1756	1.70615				1.03248	0.449882				1.5695	1.0456	1.50105	0.7315	0.5865	1.24723	0.6477	0.5636	1.14922	0.956	0.8577	1.11461	1.25303	0.174629				1.1319	0.9527	1.1881	0.4776	0.5865	0.814322	0.4687	0.5636	0.831618	0.5895	0.8577	0.687303
938	2.9498	4.0843	0.722229	4.2419	5.2205	0.812547	2.8335	3.4273	0.826744	2.0004	2.4446	0.818293	1.9382	2.478	0.782163	0.792395	0.042675	2.7401	3.0704	0.892424	2.5157	2.3963	1.04983	3.5537	3.3285	1.06766	2.355	2.4196	0.973301	3.29	3.5682	0.922034	0.981049	0.0768581	2.6989	3.0704	0.879006	3.7795	5.2205	0.723973	2.1426	3.3285	0.643713	1.3971	2.4196	0.577409	2.1043	3.5682	0.589737
939	2.9339	4.2572	0.689162	3.2676	4.5027	0.725698	9.9768	4.7768	2.08859				4.1644	6.3182	0.659112	1.04064	0.699166	7.4872	6.4779	1.15581	3.4575	2.9863	1.15779	3.9047	3.3783	1.15582	2.5243	2.6032	0.969691	3.7212	3.3134	1.12308	1.11244	0.0811003	8.1348	6.4779	1.25578	2.861	4.5027	0.635397	2.3202	3.3783	0.686795	1.6111	2.6032	0.618892	2.4163	3.3134	0.729251
941	0.6393	0.9803	0.652147	0.7252	0.8845	0.819898	1.0198	0.9971	1.02277	0.87	0.9686	0.898204	0.7507	0.8287	0.905877	0.859778	0.13681							0.6178	0.5028	1.22872	0.7226	0.9422	0.766928	0.8174	0.8721	0.937278	0.977642	0.233526				1.0743	0.8845	1.21458	0.5697	0.5028	1.13305	0.8422	0.9422	0.893865	0.9793	0.8721	1.12292
942				1.8895	2.2946	0.823455	1.7285	1.6342	1.0577	1.5235	2.1117	0.721457	1.8135	1.9315	0.938908	0.885381	0.14522	2.0413	1.279	1.59601	1.2525	2.1587	0.58021	2.3317	2.5271	0.922678	0.8024	1.055	0.760569	1.2392	1.7387	0.712716	0.914437	0.400215	1.8449	1.279	1.44246	2.6709	2.2946	1.16399	3.0761	2.5271	1.21725	1.6206	1.055	1.53611	1.9688	1.7387	1.13234
943	1.1595	1.2486	0.92864	1.5936	1.6422	0.970406	2.757	2.7495	1.00273				0.9332	1.0964	0.851149	0.938231	0.0654987				1.8832	1.3449	1.40025	1.6104	1.4379	1.11997	1.5935	0.7905	2.01581	1.266	1.0049	1.25983	1.44896	0.394843				1.6174	1.6422	0.984898	0.9624	1.4379	0.669309	0.734	0.7905	0.928526	0.8996	1.0049	0.895213
945	3.2957	2.2738	1.44942	1.8027	2.8614	0.630006	1.0225	1.7043	0.599953	2.0555	1.2131	1.69442	1.316	2.0844	0.631357	1.00103	0.528447	2.7364	2.3734	1.15295				1.5918	1.7133	0.929084	1.5459	1.3397	1.15392	1.5345	1.3302	1.15359	1.09738	0.1122	2.0251	2.3734	0.853249	2.1808	2.8614	0.762144	1.4706	1.7133	0.858344	1.1553	1.3397	0.862357	1.3864	1.3302	1.04225
952	5.3411	4.9225	1.08504	0.8111	1.0143	0.799665	1.7443	2.669	0.653541	2.5506	2.2687	1.12426	1.0186	1.1405	0.893117	0.911123	0.196703	2.3798	1.7866	1.33203	1.1184	0.8916	1.25437	1.0482	0.7617	1.37613				1.7562	1.7413	1.00856	1.24277	0.164056	1.5939	1.7866	0.892141	0.8419	1.0143	0.830031	1.0014	0.7617	1.31469				1.9953	1.7413	1.14587
953	3.8806	7.8434	0.49476	2.0551	2.2783	0.902032	2.9343	2.7414	1.07037	3.4491	7.1176	0.484588	3.2699	4.3938	0.744208	0.739191	0.255337	21.1565	9.6165	2.20002	13.3929	6.1858	2.1651	7.6335	4.6842	1.62963	7.1866	3.5716	2.01215	6.0805	4.2939	1.41608	1.8846	0.346037	9.2926	9.6165	0.966318	3.4356	2.2783	1.50797	5.0372	4.6842	1.07536	5.0592	3.5716	1.41651	4.4206	4.2939	1.02951
954	0.7472	0.8842	0.845058	0.8712	0.7093	1.22825	1.4383	2.4493	0.587229	0.4207	0.5021	0.837881	0.3709	0.3788	0.979145	0.895513	0.233782	0.3988	0.3088	1.29145	0.4249	0.4516	0.940877				0.2621	0.308	0.850974	0.2641	0.5093	0.518555	0.900464	0.317704	0.518	0.3088	1.67746	1.0272	0.7093	1.44819				0.416	0.308	1.35065	0.5756	0.5093	1.13018
955	0.3841	0.3581	1.07261	0.5018	0.449	1.11759	0.9465	1.1251	0.841259	2.0788	1.122	1.85276	0.7417	0.5117	1.44948	1.26674	0.392996	0.3586	0.4509	0.795298				0.2407	0.6899	0.348891	0.2306	0.3736	0.617238	0.4788	0.9467	0.505757	0.566796	0.187941	0.8297	0.4509	1.8401	0.6471	0.449	1.4412	0.9834	0.6899	1.42542	0.6069	0.3736	1.62446	1.3268	0.9467	1.4015
957	1.2898	1.3975	0.922934	1.4589	2.0796	0.701529	1.4961	1.4908	1.00356	3.4849	2.5157	1.38526	0.8993	1.2854	0.699627	0.942581	0.281603	2.4801	2.2991	1.07873	1.9064	1.9114	0.997384	1.2915	1.0281	1.2562	0.9172	1.4183	0.64669	1.1738	1.1059	1.0614	1.00808	0.223671	4.0421	2.2991	1.75812	3.3716	2.0796	1.62127	1.4181	1.0281	1.37934	0.9687	1.4183	0.683001	1.5227	1.1059	1.37689
962				1.9447	2.5358	0.766898	0.7504	1.1434	0.656288	0.2796	0.4484	0.62355				0.682246	0.0751164	2.532	2.4419	1.0369	2.1557	1.8811	1.14598	0.9925	0.8985	1.10462	0.9097	0.8301	1.09589	0.7149	0.5184	1.37905	1.15249	0.132504	2.572	2.4419	1.05328	2.1733	2.5358	0.857047	0.6631	0.8985	0.738008	0.4604	0.8301	0.554632	0.4762	0.5184	0.918596
966	0.6087	0.7864	0.774034	0.5322	0.7777	0.684326	0.6619	0.8271	0.800266				0.5556	0.7804	0.711943	0.742642	0.0536942				1.3953	0.9189	1.51845	1.2729	0.8737	1.45691	1.0793	0.7659	1.40919	0.981	0.7	1.40143	1.44649	0.053876				0.5992	0.7777	0.770477	0.4997	0.8737	0.571935	0.4473	0.7659	0.584019	0.5167	0.7	0.738143
967	0.9389	1.6161	0.580967	1.8383	2.3483	0.782822	1.1516	1.1541	0.997834				1.0408	1.3673	0.761208	0.780708	0.170709	1.0016	1.7919	0.55896				0.6625	0.9366	0.707346	0.7854	0.7278	1.07914	0.8789	1.1316	0.776688	0.780534	0.21881	2.3071	1.7919	1.28752	2.5343	2.3483	1.07921	1.2596	0.9366	1.34486	0.6586	0.7278	0.904919	1.2547	1.1316	1.10878
968	2.3327	1.3999	1.66633							1.6055	1.98	0.810859	2.7428	1.824	1.50373	1.32697	0.454303	1.0271	1.2847	0.799486	1.5157	1.9458	0.77896	0.9637	1.94	0.496753	0.9282	2.1063	0.440678	0.9822	1.9099	0.514268	0.606029	0.169583	1.6029	1.2847	1.24768				2.7076	1.94	1.39567	1.9125	2.1063	0.90799	2.5559	1.9099	1.33824
969	4.5941	2.422	1.89682	5.0077	2.4737	2.02438				2.9156	2.1611	1.34913	3.4022	2.1564	1.57772	1.71201	0.306292	2.7951	2.244	1.24559	1.0433	1.0542	0.98966	1.8835	2.5912	0.726883	0.5873	0.5118	1.14752	2.0762	2.6645	0.779208	0.977772	0.225307	1.0394	2.244	0.463191	1.4446	2.4737	0.583984	1.2471	2.5912	0.481283	0.257	0.5118	0.502149	1.1243	2.6645	0.421955
970							1.2684	1.8496	0.68577	1.6139	2.0405	0.790934	0.5258	0.436	1.20596	0.894222	0.275049	0.6993	1.2953	0.539875	0.2367	0.3198	0.74015	0.2781	0.6279	0.442905	0.6479	0.7828	0.82767	0.4988	0.7491	0.665866	0.643293	0.153896	1.7081	1.2953	1.31869				0.7953	0.6279	1.2666	0.8731	0.7828	1.11536	0.6548	0.7491	0.874116
972	3.9298	2.3749	1.65472	4.1493	2.7752	1.49514	2.5683	1.3574	1.89207				4.6114	3.2507	1.41859	1.61513	0.209199	1.8061	2.9352	0.615324	1.3732	2.2352	0.614352	0.8208	2.3351	0.351505	0.951	1.8404	0.516735	0.8539	2.2417	0.380916	0.495767	0.125298	4.5393	2.9352	1.5465	4.0952	2.7752	1.47564	3.1666	2.3351	1.35609	2.7625	1.8404	1.50103	3.0477	2.2417	1.35955
973	1.7715	2.4821	0.71371				1.8915	1.4058	1.3455	7.7043	13.0237	0.59156	0.8303	0.7622	1.08935	0.935029	0.34605	1.0075	0.5831	1.72783	2.716	2.8216	0.962574	1.6796	1.3927	1.206	1.4686	1.3255	1.10796	1.0812	1.0181	1.06198	1.21327	0.30069	0.503	0.5831	0.862631				1.2282	1.3927	0.881884	1.3025	1.3255	0.982648	1.0263	1.0181	1.00805
974	1.3962	2.3707	0.58894				1.6141	2.0934	0.771042	0.9223	1.4632	0.630331	0.9179	1.2901	0.711495	0.675452	0.0815616				0.8009	0.906	0.883996	1.8358	1.3906	1.32015	1.724	1.8099	0.952539	1.8616	1.4214	1.30969	1.11659	0.230752							1.0123	1.3906	0.727959	1.1751	1.8099	0.649262	1.1662	1.4214	0.820459
979	9.3095	4.3787	2.12609	7.9973	2.8299	2.826	1.765	1.1931	1.47934				7.236	3.4467	2.0994	2.13271	0.550363	2.0926	1.9023	1.10004	0.7603	0.9468	0.803021	1.8463	3.1112	0.593437				1.6289	3.8345	0.424801	0.730324	0.291007	1.7309	1.9023	0.909899	2.0149	2.8299	0.712004	1.527	3.1112	0.490807				1.7391	3.8345	0.45354
982	1.6192	1.5511	1.0439	1.7297	1.4491	1.19364	0.507	0.3464	1.46363	1.2705	0.8681	1.46354	0.9432	1.11	0.84973	1.20289	0.267398	3.4572	3.3855	1.02118	1.4009	1.2505	1.12027	0.814	0.9995	0.814407	1.7029	1.877	0.907246	1.1005	1.1537	0.953887	0.963398	0.115531	2.9779	3.3855	0.879604	1.2475	1.4491	0.860879	0.7893	0.9995	0.789695	2.1423	1.877	1.14134	0.8273	1.1537	0.717084
983	3.0823	3.094	0.996218	3.8502	4.1014	0.938753	3.3836	3.1926	1.05983	1.8564	2.1693	0.85576	2.5677	2.2557	1.13832	0.997775	0.108693	3.8193	4.2415	0.90046	2.5267	3.0073	0.840189	1.9415	1.7587	1.10394	3.2107	3.6817	0.87207	1.9115	2.2714	0.841551	0.911642	0.110327	2.9477	4.2415	0.694966	2.4231	4.1014	0.590798	0.7544	1.7587	0.428953	0.9789	3.6817	0.265883	0.8506	2.2714	0.374483
985	1.7787	3.1601	0.562862	2.2055	3.924	0.562054	1.3785	2.3538	0.585649	1.2694	2.3385	0.542827	0.78	1.7015	0.458419	0.542362	0.0493163	3.2485	3.2431	1.00167	1.8957	1.9515	0.971407				1.5014	1.3056	1.14997	1.9893	1.611	1.23482	1.08947	0.124414	4.6513	3.2431	1.43421	3.8065	3.924	0.970056				0.5039	1.3056	0.385953	0.7752	1.611	0.481192
987	1.3831	1.7729	0.780134				0.7083	1.1936	0.593415	0.9147	0.7497	1.22009	0.7666	0.7328	1.04612	0.90994	0.277954				0.6387	0.7875	0.811048	0.8661	0.8502	1.0187	0.2936	0.3786	0.775489	0.631	0.6084	1.03715	0.910596	0.136462							0.549	0.8502	0.64573	0.2358	0.3786	0.622821	0.4924	0.6084	0.809336
988	0.5608	0.7256	0.772878	1.0231	0.6751	1.51548	0.8049	0.8789	0.915804	0.6862	0.8905	0.770578	0.5822	0.7397	0.787076	0.952363	0.320553							0.3851	0.5517	0.698024	0.3906	0.7577	0.515507	0.7659	0.676	1.13299	0.782173	0.317225				0.913	0.6751	1.35239	0.7745	0.5517	1.40384	0.7992	0.7577	1.05477	0.8819	0.676	1.30459
990	0.5372	0.7083	0.758436	0.7114	0.8935	0.796195	0.9732	1.2132	0.802176	0.5559	0.8899	0.624677	0.993	1.1594	0.856477	0.767592	0.0872115	1.0008	1.2216	0.819253	2.422	1.3506	1.79328	1.1542	0.723	1.5964	1.0301	0.709	1.45289	1.258	0.8645	1.45518	1.4234	0.365244	1.3813	1.2216	1.13073	0.9752	0.8935	1.09144	0.6411	0.723	0.886722	0.5909	0.709	0.833427	0.8097	0.8645	0.936611
993	1.932	1.7634	1.09561	2.813	2.3851	1.17941	2.3316	1.6922	1.37785	0.9233	0.344	2.68401	2.4216	2.2629	1.07013	1.4814	0.68304				0.9506	1.4476	0.656673	1.5817	1.7817	0.887748	1.2355	0.8773	1.4083	1.6892	1.8755	0.900666	0.963346	0.317109				1.8809	2.3851	0.788604	0.9304	1.7817	0.522198	0.738	0.8773	0.841217	1.164	1.8755	0.620634
996	1.4236	2.4494	0.581204	2.8862	7.0122	0.411597	3.5414	7.1875	0.492717	0.6562	1.1548	0.568237	2.1941	5.0672	0.433	0.497351	0.0767664							8.2268	3.7387	2.20044	7.8946	3.5216	2.24177	6.8152	3.4822	1.95715	2.13312	0.153786				5.4431	7.0122	0.776233	3.0867	3.7387	0.825608	3.0097	3.5216	0.85464	2.544	3.4822	0.730573
999	3.1587	2.7284	1.15771	0.5612	1.0357	0.541856	0.6402	0.8424	0.759972	0.7606	0.6046	1.25802	0.4449	0.734	0.606131	0.864738	0.325043	1.5054	1.0769	1.3979	1.3629	1.4802	0.920754	0.6998	0.9247	0.756786	0.9474	0.8497	1.11498	0.606	0.3877	1.56306	1.1507	0.33184	0.6964	1.0769	0.646671	0.7068	1.0357	0.682437	0.6688	0.9247	0.723262	0.4908	0.8497	0.577616	0.5004	0.3877	1.29069
1002	1.116	0.7171	1.55627	0.9598	0.7948	1.2076	0.8797	1.6134	0.545246	0.9665	0.6688	1.44513				1.18856	0.452862	2.0509	1.7899	1.14582	1.6347	1.0155	1.60975	1.2368	0.7944	1.5569	2.0482	1.3526	1.51427	2.1334	1.3757	1.55077	1.4755	0.187422	1.6322	1.7899	0.911895	0.7996	0.7948	1.00604	0.7566	0.7944	0.952417	1.488	1.3526	1.1001	1.4351	1.3757	1.04318
1003	5.2408	8.8507	0.592134	8.7276	14.3796	0.606943	5.9078	8.3684	0.705965	10.921	15.3414	0.711865	6.2555	8.8037	0.710554	0.665492	0.060474	8.2268	7.0878	1.1607	12.9009	6.8434	1.88516	21.1567	12.096	1.74907	11.1415	6.4124	1.73749	13.9788	8.6803	1.61041	1.62856	0.279041	6.7796	7.0878	0.956517	15.6587	14.3796	1.08895	12.8594	12.096	1.06311	7.7004	6.4124	1.20086	9.8233	8.6803	1.13168
1007	6.7083	4.0897	1.64029	14.7618	8.5699	1.72252				10.2147	6.1623	1.65761	7.5463	4.2878	1.75995	1.69509	0.0558754	9.4839	8.1132	1.16895	7.5077	6.2867	1.19422	7.6551	8.2844	0.924038	1.3137	0.8852	1.48407	9.3493	9.7395	0.959936	1.14624	0.224182	9.3558	8.1132	1.15316	10.3	8.5699	1.20188	8.6034	8.2844	1.03851	1.5268	0.8852	1.72481	9.747	9.7395	1.00077
1008				13.8165	7.3884	1.87003	8.4913	5.8015	1.46364	6.6401	3.5651	1.86253	12.9846	8.0346	1.61609	1.70307	0.19849	6.6114	7.6216	0.867456	4.5996	3.1439	1.46302	6.8391	5.8257	1.17395	4.4362	3.9531	1.12221	7.5873	8.1829	0.927214	1.11077	0.235106	11.2105	7.6216	1.47089	9.0942	7.3884	1.23088	6.5631	5.8257	1.12658	5.9844	3.9531	1.51385	8.0249	8.1829	0.980691
1009	2.8894	3.5302	0.818481	0.596	1.0044	0.593389	1.0835	1.3413	0.807798	0.9769	1.1735	0.832467	1.4606	1.5041	0.971079	0.804643	0.135374				21.2556	1.5031	14.1412	0.7395	0.6301	1.17362				1.4723	1.1228	1.31128	5.54202	7.4474				0.6215	1.0044	0.618777	0.7258	0.6301	1.15188				1.0727	1.1228	0.955379
1014	1.1042	1.1737	0.940786				2.9519	3.2236	0.915715	1.9008	1.5877	1.1972	0.9411	0.8275	1.13728	1.04775	0.140507				1.1972	1.2497	0.95799	1.5579	1.5343	1.01538	1.1092	0.8117	1.36651	1.4351	1.0493	1.36767	1.17689	0.220876							1.2486	1.5343	0.813791	0.6119	0.8117	0.75385	0.9719	1.0493	0.926237
1015				0.7125	1.2869	0.553656	1.1443	0.6397	1.78881	0.0976	0.4239	0.230243	1.0892	0.7374	1.47708	1.01245	0.739584	0.4821	1.1282	0.427318	0.2063	0.4382	0.47079	0.4245	1.1874	0.357504	1.1829	1.982	0.596821	0.7018	1.2425	0.564829	0.483452	0.098297	1.7194	1.1282	1.52402	1.0291	1.2869	0.799674	1.6426	1.1874	1.38336	1.7082	1.982	0.861857	1.7532	1.2425	1.41103
1019	0.9967	2.4859	0.400941	1.2976	3.5008	0.370658	1.538	3.2853	0.468146	0.6501	2.8504	0.228073				0.366955	0.101154	12.866	4.6175	2.78636	7.2488	3.9763	1.823	5.7132	2.5557	2.23547	7.0364	2.0378	3.45294	6.5632	3.402	1.92922	2.4454	0.676254	2.2465	4.6175	0.486519	0.7783	3.5008	0.222321	0.9414	2.5557	0.368353	0.7429	2.0378	0.36456	1.0529	3.402	0.309494
1023	0.8905	1.9274	0.462021	0.9817	2.399	0.409212							0.7438	1.6721	0.44483	0.438688	0.026935	2.2961	2.1373	1.0743	1.778	1.639	1.08481	1.8351	1.706	1.07567	1.7245	1.6994	1.01477	1.5566	1.4614	1.06514	1.06294	0.0278146	2.2129	2.1373	1.03537	1.8851	2.399	0.785786	1.6285	1.706	0.954572	1.3192	1.6994	0.776274	1.4345	1.4614	0.981593
1024	1.1026	1.0008	1.10172	2.643	2.5647	1.03053				0.7192	0.6124	1.1744	2.513	1.8058	1.39163	1.17457	0.156172				0.9351	1.002	0.933234	0.8208	0.8163	1.00551	0.8446	1.6076	0.525379	1.5593	1.6331	0.95481	0.854734	0.22165				2.2749	2.5647	0.887004	0.6403	0.8163	0.784393	0.8536	1.6076	0.530978	1.3218	1.6331	0.809381
1028	2.7237	2.0757	1.31218	3.8615	3.2732	1.17973	6.0956	2.7833	2.19006	6.9785	5.2129	1.3387	12.1445	8.3408	1.45604	1.49534	0.400585				4.7082	4.5571	1.03316	14.7421	12.7547	1.15582	10.1896	7.3655	1.38342	9.7531	10.753	0.907012	1.11985	0.202961				4.1079	3.2732	1.25501	15.6279	12.7547	1.22527	14.9035	7.3655	2.02342	11.5401	10.753	1.0732
1029	9.255	5.1689	1.79052	20.8419	9.923	2.10036	11.9261	4.972	2.39865	11.6931	4.9514	2.36157	9.3667	4.258	2.19979	2.17018	0.244299	6.8148	7.8974	0.862917	3.9921	4.2593	0.937267	7.8793	8.5669	0.919738	8.2724	6.6782	1.23872	5.4938	6.7563	0.813137	0.954355	0.166325	9.9619	7.8974	1.26142	13.752	9.923	1.38587	9.036	8.5669	1.05476	11.6162	6.6782	1.73942	6.7643	6.7563	1.00118
1032	1.2668	0.9811	1.2912	2.6708	1.6698	1.59947	2.464	1.1184	2.20315	2.5287	1.1298	2.23818	3.5497	2.3073	1.53846	1.77409	0.42387	1.7141	1.5138	1.13232	0.9292	0.8523	1.09023				3.9131	2.9429	1.32967	2.9411	3.5829	0.820871	1.09327	0.209461	2.1924	1.5138	1.44828	2.4265	1.6698	1.45317				5.9055	2.9429	2.00669	4.8683	3.5829	1.35876
1033	7.0499	9.9216	0.710561	35.3731	42.3364	0.835525	10.1252	12.6575	0.799937	11.3681	14.4509	0.786671	12.3002	12.7425	0.965289	0.819596	0.0933267	28.6121	24.5695	1.16454	17.1076	14.9418	1.14495	28.4	18.0698	1.57168	24.3014	17.5958	1.38109	23.5135	18.3823	1.27914	1.30828	0.175265	32.1454	24.5695	1.30835	54.9374	42.3364	1.29764	22.6561	18.0698	1.25381	25.1697	17.5958	1.43044	23.0868	18.3823	1.25593
1036	13.3483	14.3126	0.932626	8.6144	6.0779	1.41733	9.5425	8.6808	1.09927	9.455	8.7646	1.07877	11.5661	10.8009	1.07085	1.11977	0.178928	12.8308	14.8083	0.86646	10.8227	10.8268	0.999621	9.713	8.2887	1.17184	7.1861	6.9798	1.02956	9.6497	11.9203	0.809518	0.975399	0.142734	22.9417	14.8083	1.54925	7.8536	6.0779	1.29216	12.5235	8.2887	1.51091	11.9165	6.9798	1.70728	18.3448	11.9203	1.53895
1038	2.2145	2.2897	0.967157	1.0096	1.5238	0.662554	1.4098	1.6943	0.832084	0.9431	1.0589	0.890641	1.3586	1.2328	1.10204	0.890896	0.162787	4.2438	1.8918	2.24326	3.2235	2.3291	1.38401	2.1802	1.2664	1.72157	2.3188	0.8664	2.67636	2.1251	1.597	1.33068	1.87118	0.578493	1.6695	1.8918	0.882493	1.1814	1.5238	0.775299	1.5858	1.2664	1.25221	2.0252	0.8664	2.33749	1.8728	1.597	1.1727
1039	14.3981	15.2637	0.94329	17.5295	18.324	0.956642	8.6276	11.5967	0.74397	5.9468	6.2343	0.953884	12.9038	11.4743	1.12458	0.944474	0.13498	19.9019	18.0934	1.09995	10.5014	8.1505	1.28844				13.3342	10.2026	1.30694	8.469	6.9696	1.21513	1.22762	0.0938884	22.1044	18.0934	1.22168	23.9585	18.324	1.30749				16.5913	10.2026	1.62618	8.2906	6.9696	1.18954
1041	2.2108	1.3027	1.69709	1.3509	0.7549	1.78951	2.3884	1.5461	1.54479	1.11	1.2837	0.864688	1.5672	0.9609	1.63097	1.50541	0.36922				0.314	0.3674	0.854654	0.7175	1.0451	0.686537				0.8285	1.5575	0.531942	0.691045	0.161403				0.6033	0.7549	0.799179	1.2867	1.0451	1.23117				1.3169	1.5575	0.845522
1043	3.7209	1.9885	1.87121	2.713	1.3427	2.02056	1.7879	1.1111	1.60913				2.6841	1.5585	1.72223	1.80578	0.178944	1.2314	1.7167	0.717306	0.4782	0.4866	0.982737	0.6005	1.3239	0.453584	0.6066	1.4946	0.405861	0.9067	2.0309	0.446452	0.601188	0.246448	1.8421	1.7167	1.07305	1.1614	1.3427	0.864974	1.4426	1.3239	1.08966	0.9548	1.4946	0.638833	1.7783	2.0309	0.875622
1044	0.6724	0.7541	0.891659	1.1149	1.6848	0.66174	0.9225	0.9951	0.927043				0.7259	1.059	0.685458	0.791475	0.137218				1.3278	1.2961	1.02446	0.6314	0.4741	1.33179	0.6216	0.5618	1.10644	0.8533	0.9358	0.91184	1.09363	0.177684				1.6702	1.6848	0.991334	0.571	0.4741	1.20439	0.3567	0.5618	0.634923	0.7832	0.9358	0.836931
1045	1.4053	2.2261	0.631283	1.277	2.2227	0.574526	1.7776	1.5428	1.15219	0.2698	0.3577	0.754263	2.3036	2.9037	0.793333	0.781119	0.225663	2.0612	2.6369	0.781675	1.6494	1.595	1.03411	2.0425	1.7261	1.1833	2.3618	2.553	0.925108	1.8687	1.6152	1.15695	1.01623	0.166848	2.1952	2.6369	0.832493	1.528	2.2227	0.687452	1.4596	1.7261	0.845606	1.9355	2.553	0.758128	1.1992	1.6152	0.742447
1046				0.8021	0.8697	0.922272	0.6556	1.0756	0.60952	0.7036	0.6786	1.03684	1.3301	1.9745	0.673639	0.810568	0.202358	3.4393	2.06	1.66956	1.7176	1.3468	1.27532	0.792	0.5945	1.33221	1.7064	1.4431	1.18245	1.6307	1.184	1.37728	1.36737	0.183931	1.5747	2.06	0.764417	0.6359	0.8697	0.731172	0.2475	0.5945	0.416316	0.5269	1.4431	0.365117	0.652	1.184	0.550676
1047	2.0525	3.2166	0.638096	2.445	3.2837	0.744587	2.1003	2.6622	0.788934	2.6144	4.1969	0.622936	2.1318	2.989	0.713215	0.701554	0.0704109				3.2702	2.7906	1.17186	4.2621	3.5039	1.21639	3.1645	2.696	1.17378	3.326	2.8183	1.18014	1.18554	0.0208658				2.364	3.2837	0.71992	2.1607	3.5039	0.616656	1.5468	2.696	0.573739	1.8166	2.8183	0.644573
1049	0.4608	0.305	1.51082	3.1226	2.217	1.40848	2.5661	2.2485	1.14125	2.5417	2.1064	1.20666	2.3768	1.6869	1.40898	1.33524	0.154754	2.5315	2.3519	1.07636	1.2706	1.2434	1.02188	2.1007	2.3195	0.905669	1.8545	1.8051	1.02737	1.6326	1.7465	0.934784	0.993212	0.0706752	2.1857	2.3519	0.929334	1.8525	2.217	0.835589	1.7348	2.3195	0.74792	1.4539	1.8051	0.80544	1.4762	1.7465	0.845233
1052				3.0183	2.6655	1.13236	3.3857	3.3391	1.01396	1.8655	1.916	0.973643	3.9684	3.8026	1.0436	1.04089	0.0673828	3.8691	3.8108	1.0153	3.31	2.5198	1.3136	1.9244	2.788	0.690244	2.6029	2.8992	0.897799	1.862	2.3099	0.806096	0.944607	0.238342	5.9461	3.8108	1.56033	3.6468	2.6655	1.36815	3.0678	2.788	1.10036	3.1253	2.8992	1.07799	2.5728	2.3099	1.11381
1054	1.3748	2.0729	0.663225	1.3665	2.1204	0.644454	1.3324	1.9366	0.68801	2.0023	3.2991	0.606923	1.3028	1.8337	0.710476	0.662618	0.0398979				2.3778	2.2459	1.05873	3.4449	2.563	1.34409	1.5259	1.4488	1.05322	2.5258	2.1765	1.16049	1.15413	0.135904				1.2542	2.1204	0.591492	1.6749	2.563	0.653492	0.8873	1.4488	0.612438	1.2633	2.1765	0.580427
1056	1.5923	2.5251	0.630589	0.6874	1.4782	0.465025				1.6073	1.4901	1.07865	0.8485	1.3103	0.647562	0.705457	0.262068	1.7053	2.759	0.618086	1.2375	1.2971	0.954051	0.8647	0.8991	0.96174	1.8582	2.4723	0.751608	0.9086	1.0414	0.872479	0.831593	0.146278	2.1161	2.759	0.766981	0.7872	1.4782	0.53254	0.8986	0.8991	0.999444	0.7718	2.4723	0.312179	0.923	1.0414	0.886307
1059	8.869	5.0409	1.75941	13.0692	7.2318	1.80718	11.834	7.0562	1.67711	11.1242	6.7169	1.65615	9.0125	5.5874	1.613	1.70257	0.0790569	2.6395	5.797	0.455322	2.2586	5.1818	0.435872	1.5852	4.658	0.340318	2.1922	3.4988	0.626558	1.9203	5.892	0.325916	0.436797	0.12037	10.6702	5.797	1.84064	11.1625	7.2318	1.54353	7.0805	4.658	1.52007	6.4844	3.4988	1.85332	8.9719	5.892	1.52273
1060				2.8274	3.0787	0.918375	2.2406	1.4752	1.51884				2.0842	1.7908	1.16384	1.20035	0.301896	2.0044	2.0575	0.974192	0.3086	0.4559	0.676903	1.1432	1.5365	0.744029	1.3564	1.6383	0.827931	1.2375	1.6578	0.746471	0.793905	0.114114	2.4359	2.0575	1.18391	3.3868	3.0787	1.10007	1.678	1.5365	1.09209	1.4696	1.6383	0.897027	1.6587	1.6578	1.00054
1063	2.1982	3.2377	0.678939				1.7413	2.6091	0.667395	1.8148	2.2434	0.808951	2.099	2.5606	0.81973	0.743754	0.0817611	3.948	3.3877	1.16539	2.4031	2.7916	0.860832	3.0828	2.3919	1.28885	3.0676	3.1239	0.981978	3.03	2.517	1.20381	1.10017	0.174534	3.4704	3.3877	1.02441				2.4438	2.3919	1.0217	2.1951	3.1239	0.702679	2.5955	2.517	1.03119
1064				1.4553	2.5894	0.562022				0.444	0.9424	0.471138	1.0964	1.2194	0.899131	0.644097	0.225492	2.9753	2.7608	1.07769	2.3307	2.0356	1.14497	2.6674	2.5247	1.05652	1.8306	2.2357	0.818804	1.9587	1.9039	1.02878	1.02535	0.12318	2.5043	2.7608	0.907092	1.8235	2.5894	0.704217	2.3624	2.5247	0.935715	1.3519	2.2357	0.604688	1.5963	1.9039	0.838437
1066	3.4004	4.4164	0.769948	2.9318	4.0341	0.726754	3.1142	4.5668	0.681922	1.973	3.2114	0.614374	1.4599	2.1136	0.690717	0.696743	0.0576636	7.6715	5.4768	1.40073	5.9895	4.1332	1.44912	3.333	1.9705	1.69145	3.7688	2.839	1.32751	3.5556	2.7835	1.27738	1.42924	0.160757	3.4677	5.4768	0.633162	2.3519	4.0341	0.583005	1.3596	1.9705	0.689977	1.5787	2.839	0.556076	2.2913	2.7835	0.823172
1071	15.8944	29.673	0.535652	15.7129	29.6549	0.529858	16.0048	27.8179	0.575342	19.679	30.4183	0.646946	12.0231	22.0736	0.544682	0.566496	0.04827	42.6215	31.5667	1.3502	34.2614	26.6446	1.28587	30.5167	18.8065	1.62267	40.1399	26.7344	1.50143	28.5082	19.743	1.44396	1.44083	0.131315	17.7032	31.5667	0.560819	14.0085	29.6549	0.472384	9.5604	18.8065	0.508356	15.8073	26.7344	0.591272	9.795	19.743	0.496125
1073	0.5828	1.3453	0.433212				1.0511	1.7958	0.58531	0.6372	0.4292	1.48462	1.8258	1.307	1.39694	0.975021	0.542568	1.6846	1.5258	1.10408	0.566	0.7635	0.741323	0.9831	1.5313	0.642004	2.1263	3.3703	0.630893	0.8288	1.2365	0.670279	0.757715	0.198339	0.7877	1.5258	0.516254				1.2497	1.5313	0.816104	1.0785	3.3703	0.320001	1.0631	1.2365	0.859765
1074	5.6515	3.582	1.57775	4.3931	2.1846	2.01094	3.7028	1.6716	2.21512	4.7561	2.4559	1.9366	3.2329	1.7766	1.81971	1.91203	0.235859	1.4152	2.1682	0.652707	0.6572	1.4695	0.447227	2.1167	2.7552	0.768256	1.1448	1.4175	0.807619	0.9127	2.4735	0.368991	0.60896	0.19397	2.9337	2.1682	1.35306	2.4639	2.1846	1.12785	2.7321	2.7552	0.991616	2.425	1.4175	1.71076	2.4714	2.4735	0.999151
1078				1.1424	1.0993	1.03921	1.6614	1.0715	1.55054				0.3239	0.4443	0.729012	1.10625	0.414846	1.9512	1.5095	1.29261	1.1152	1.0697	1.04254	0.8761	0.8793	0.996361	1.2333	1.0805	1.14142	1.4457	1.2612	1.14629	1.12384	0.114191	2.1944	1.5095	1.45373	1.1361	1.0993	1.03348	0.8809	0.8793	1.00182	0.8258	1.0805	0.764276	0.9434	1.2612	0.748018
1079	7.7006	5.9289	1.29882	4.9298	3.6727	1.34228	4.5633	3.5365	1.29034	1.5545	1.2821	1.21246	3.6516	3.2292	1.13081	1.25494	0.0836978	6.7663	6.3187	1.07084	3.6665	3.1921	1.14862	3.2657	3.1202	1.04663	2.1009	1.9684	1.06731	3.0403	3.6962	0.822547	1.03119	0.122919	8.1509	6.3187	1.28996	4.0487	3.6727	1.10238	4.0064	3.1202	1.28402	2.2646	1.9684	1.15048	3.2229	3.6962	0.87195
1081	1.7621	1.5868	1.11047	1.1202	1.053	1.06382	0.4628	0.3219	1.43771	0.7777	0.984	0.790346	0.9813	0.6902	1.42176	1.16482	0.271052	1.324	1.7514	0.755967	0.6333	0.9507	0.666141	0.5239	0.4808	1.08964	0.7084	1.0956	0.646586	0.4389	0.6071	0.722945	0.776256	0.180558	2.1452	1.7514	1.22485	1.4305	1.053	1.3585	0.5261	0.4808	1.09422	0.6009	1.0956	0.548467	0.6226	0.6071	1.02553
1083	1.1393	0.7258	1.56972	1.324	0.9228	1.43476	0.6154	0.9604	0.640775				2.2027	1.3925	1.58183	1.30677	0.448973	2.5892	3.1406	0.824428	0.6533	0.4853	1.34618	1.6936	1.594	1.06248				1.4896	1.606	0.927522	1.04015	0.226107	2.4536	3.1406	0.781252	0.6716	0.9228	0.727785	0.6203	1.594	0.389147				0.7924	1.606	0.4934
1085	3.6124	3.6632	0.986132	2.9448	3.05	0.965508	2.1649	2.262	0.957073	1.7965	1.9102	0.940477	3.5796	3.571	1.00241	0.97032	0.0243356	3.1161	2.4555	1.26903	3.6719	3.0203	1.21574	5.9688	4.7199	1.2646				6.7731	6.4934	1.04307	1.19811	0.106141	2.2015	2.4555	0.896559	2.286	3.05	0.749508	4.1455	4.7199	0.878303				4.966	6.4934	0.764777
1086	11.4772	15.061	0.762048	11.9411	15.3292	0.778977	10.9106	12.4794	0.874289				10.1528	13.0189	0.779851	0.798791	0.0509945	23.6201	12.8764	1.83437	16.8058	9.6148	1.74791	19.6818	12.3214	1.59737	18.4541	10.3276	1.78687	17.7976	12.1123	1.46938	1.68718	0.15066	12.4331	12.8764	0.965573	12.3509	15.3292	0.805711	11.1284	12.3214	0.903177	10.7941	10.3276	1.04517	9.1857	12.1123	0.758378
1087	0.7552	1.2777	0.591062	2.9862	4.1673	0.716579	0.7421	1.2572	0.59028	0.7874	1.8249	0.431476	1.4157	1.6011	0.884205	0.64272	0.168681	1.2145	1.3649	0.889809	1.0647	1.1255	0.94598	2.8496	2.582	1.10364	1.0298	1.2066	0.853473	1.0774	1.2748	0.845152	0.927611	0.106124	1.3758	1.3649	1.00799	3.5766	4.1673	0.858254	2.3988	2.582	0.929047	1.056	1.2066	0.875186	1.4134	1.2748	1.10872
1091	1.8456	1.5761	1.17099	1.048	0.8468	1.2376	1.719	1.6887	1.01794				1.6742	1.6525	1.01313	1.10992	0.112339	2.6983	2.6773	1.00784	2.3875	2.0028	1.19208	1.585	1.5482	1.02377	2.1322	2.0302	1.05024	1.4889	1.5858	0.938895	1.04257	0.0931669	2.2025	2.6773	0.822657	0.5539	0.8468	0.65411	1.2751	1.5482	0.823602	1.223	2.0302	0.602404	0.9202	1.5858	0.580275
1092	0.5752	0.8463	0.679664	1.391	1.2937	1.07521	0.4341	0.6519	0.6659	0.8901	1.0125	0.879111	0.7209	0.689	1.0463	0.869237	0.194395				0.4837	0.6249	0.774044	0.5644	0.9116	0.619131	0.8014	0.976	0.821107	0.7418	0.7616	0.974002	0.797071	0.146145				1.1654	1.2937	0.900827	0.8833	0.9116	0.968956	0.8659	0.976	0.887193	0.8618	0.7616	1.13157
1093	1.9072	2.6577	0.717613	1.1667	1.3222	0.882393	0.9821	0.9241	1.06276				1.0372	0.8006	1.29553	0.989575	0.247935	1.4178	2.0984	0.675658	1.737	1.4206	1.22272	1.1599	2.0997	0.552412	1.2687	1.7522	0.724061	0.9781	1.5727	0.621924	0.759356	0.266774	2.3024	2.0984	1.09722	1.5156	1.3222	1.14627	2.3684	2.0997	1.12797	1.9312	1.7522	1.10216	1.9396	1.5727	1.23329
1095	17.8316	14.2106	1.25481	12.9392	8.0657	1.60423	16.0784	10.2641	1.56647	4.8985	4.052	1.20891	10.3466	7.8361	1.32038	1.39096	0.18231	23.9899	19.446	1.23367	13.4107	10.6651	1.25744	6.4636	7.2368	0.893157	5.4774	5.229	1.0475	6.8216	9.3181	0.732081	1.03277	0.224142	19.3895	19.446	0.997095	5.4117	8.0657	0.670952	3.6906	7.2368	0.509977	3.1128	5.229	0.595295	4.4681	9.3181	0.479508
1096	6.0389	5.1035	1.18329	7.33	6.1513	1.19162	3.879	1.9283	2.01162	3.5087	2.4336	1.44177	4.1186	2.7014	1.52462	1.47058	0.337945	2.2536	3.2742	0.68829	1.4227	1.5227	0.934327	1.8406	2.4567	0.749216	1.3841	1.3454	1.02876	3.8786	5.1839	0.748201	0.82976	0.144646	2.2518	3.2742	0.687741	4.3024	6.1513	0.699429	1.4272	2.4567	0.580942	0.9582	1.3454	0.712205	3.039	5.1839	0.586238
1097	1.1498	2.4433	0.470593	1.5725	2.6939	0.583726	1.3521	2.5152	0.537572	0.2929	0.472	0.620551	0.7344	1.463	0.501982	0.542885	0.0604719	4.6032	4.1433	1.111				2.4697	1.9984	1.23584	2.661	2.1617	1.23098	2.3353	1.9118	1.22152	1.19983	0.0595207	3.1691	4.1433	0.764873	1.4586	2.6939	0.541445	1.1538	1.9984	0.577362	1.3705	2.1617	0.633992	1.3069	1.9118	0.683597
1100	2.5438	3.1532	0.806736	3.8433	3.4705	1.10742	2.9643	2.4363	1.21672	2.4403	2.1841	1.1173	3.045	2.3702	1.2847	1.10658	0.182949	2.7796	4.7047	0.590813				1.4242	2.2004	0.647246	1.1835	1.8518	0.639108	0.8387	1.7029	0.492513	0.59242	0.0711095	5.7082	4.7047	1.2133	3.7423	3.4705	1.07832	2.6603	2.2004	1.20901	2.6041	1.8518	1.40625	1.7251	1.7029	1.01304
1102	1.2091	1.5705	0.769882							1.0898	0.6322	1.72382	0.4985	0.7479	0.666533	1.05341	0.582887	1.5033	1.45	1.03676	1.2791	1.0035	1.27464	1.1449	0.85	1.34694	0.9693	0.6299	1.53882	1.0631	0.8929	1.19061	1.27755	0.18616	1.4673	1.45	1.01193				0.7707	0.85	0.906706	0.4316	0.6299	0.685188	0.932	0.8929	1.04379
1103				2.5649	3.8696	0.662833	2.3143	3.1907	0.725327	1.3837	3.02	0.458179	2.2331	3.5896	0.622103	0.61711	0.114143	9.4507	4.8729	1.93944	7.5921	3.6242	2.09483	5.4386	3.0531	1.78134	5.0974	2.1628	2.35685	5.4766	3.023	1.81164	1.99682	0.236244	2.6008	4.8729	0.533727	1.3889	3.8696	0.358926	1.3915	3.0531	0.455766	0.7887	2.1628	0.364666	1.1399	3.023	0.377076
1106	0.8766	1.5354	0.570926	1.1575	1.3937	0.830523	1.3214	1.6827	0.785286	0.7914	0.6472	1.22281	1.9495	1.9912	0.979058	0.87772	0.241996	0.2174	0.2443	0.889889				1.1299	0.9142	1.23594	1.3383	0.9941	1.34624	0.8599	1.1222	0.766263	1.05958	0.275747	0.2574	0.2443	1.05362	0.9345	1.3937	0.670517	0.5377	0.9142	0.588165	1.3545	0.9941	1.36254	1.6414	1.1222	1.46266
1107	2.8223	2.5463	1.10839	1.9148	0.7706	2.48482	0.2261	0.7489	0.301909				1.1541	0.9256	1.24687	1.2855	0.901604	2.0195	4.243	0.47596	0.8788	1.4103	0.62313	0.7269	0.9174	0.792348	0.6764	0.8805	0.7682	0.5783	0.7834	0.738192	0.679566	0.131009	4.7173	4.243	1.11178	0.9311	0.7706	1.20828	1.387	0.9174	1.51188	1.0974	0.8805	1.24634	0.8639	0.7834	1.10276
1109	1.0185	1.0827	0.940704	0.6091	0.6026	1.01079				5.8672	4.1015	1.4305	1.2155	1.3748	0.884129	1.06653	0.248116	3.9763	4.257	0.934062	0.4422	0.6147	0.719375	1.3568	1.5629	0.86813	2.4724	2.4207	1.02136	1.2443	1.7183	0.724146	0.853414	0.131911	4.2678	4.257	1.00254	0.7452	0.6026	1.23664	1.2636	1.5629	0.808497	2.8749	2.4207	1.18763	1.2492	1.7183	0.726998
1112	0.3866	0.6547	0.590499	1.9598	1.8816	1.04156	0.7034	0.632	1.11297				0.8212	0.8807	0.93244	0.919369	0.231473				3.2847	2.6571	1.2362	0.8519	0.5972	1.42649	1.7948	1.5675	1.14501	0.7212	0.812	0.888177	1.17397	0.223722				2.4085	1.8816	1.28003	0.4458	0.5972	0.746484	1.5141	1.5675	0.965933	0.6022	0.812	0.741626
1113	12.7346	17.6904	0.719859	9.899	13.2312	0.748156	11.9105	14.3145	0.832058	6.3269	9.6153	0.658003	7.2592	8.7203	0.832448	0.758105	0.07513				14.6474	15.4172	0.950069	3.5261	3.3482	1.05313	11.9181	11.0626	1.07733	7.4384	8.2098	0.906039	0.996643	0.0818131				11.7059	13.2312	0.884719	2.2342	3.3482	0.667284	9.3629	11.0626	0.846356	5.8237	8.2098	0.70936
1118	2.8556	3.37	0.847359	3.97	3.5786	1.10937	3.6137	3.8092	0.948677	3.6498	5.4481	0.669922	2.2861	2.343	0.975715	0.910209	0.16365	5.7571	4.08	1.41105	4.6894	3.335	1.40612	4.0666	2.9179	1.39367	3.1424	1.9272	1.63055	3.8307	3.4152	1.12166	1.39261	0.180661	3.1479	4.08	0.771544	3.0778	3.5786	0.860057	2.3802	2.9179	0.815724	1.5178	1.9272	0.787567	2.2691	3.4152	0.664412
1119	2.151	2.8974	0.74239	3.0267	2.8404	1.06559	3.4309	2.569	1.3355				3.5521	2.7723	1.28128	1.10619	0.269097	5.5473	3.3788	1.6418				3.71	2.9596	1.25355	2.6244	1.6521	1.58852	2.4908	2.3102	1.07818	1.39051	0.269979	2.9273	3.3788	0.866373	2.3014	2.8404	0.810238	2.2138	2.9596	0.748006	1.8575	1.6521	1.12433	1.6196	2.3102	0.701065
1124				0.4254	0.5197	0.818549	1.7326	1.1774	1.47155	1.1084	0.7353	1.50741	0.8454	0.5853	1.44439	1.31047	0.328964	1.3834	0.9602	1.44074	1.7862	1.6216	1.1015	0.4296	1.2362	0.347517	0.6659	1.0222	0.651438	0.4713	1.2843	0.36697	0.781634	0.478042	1.2458	0.9602	1.29744	0.5634	0.5197	1.08409	1.5361	1.2362	1.2426	3.883	1.0222	3.79867	2.313	1.2843	1.80098
1129	1.2275	2.537	0.483839	1.9123	2.8195	0.678241	1.8556	2.5749	0.720649	2.6009	2.4194	1.07502	1.4831	1.8165	0.81646	0.754842	0.216096				1.4929	1.511	0.988021	2.4057	1.7842	1.34834	1.4708	1.1198	1.31345	1.5494	1.1881	1.3041	1.23848	0.168052				3.0877	2.8195	1.09512	1.5422	1.7842	0.864365	1.5612	1.1198	1.39418	1.3435	1.1881	1.1308
1131	1.1233	1.8421	0.609793	1.2698	1.8954	0.669938	0.7784	1.4241	0.546591	1.0192	1.4877	0.685084	1.2298	1.3367	0.920027	0.686287	0.141659	0.5393	2.2361	0.241179	0.769	1.4017	0.54862	0.9789	1.4563	0.672183	1.1722	2.1739	0.539215	1.0841	1.4413	0.752168	0.550673	0.194478	5.6164	2.2361	2.51169	2.6815	1.8954	1.41474	2.4322	1.4563	1.67012	3.6759	2.1739	1.69092	2.4247	1.4413	1.6823
1135	1.8533	2.597	0.713631	1.0959	1.5308	0.7159	1.4555	1.8174	0.800869				0.3267	0.5185	0.630087	0.715122	0.0697291				0.6701	0.8821	0.759664	3.1993	2.8458	1.12422	1.709	1.652	1.0345	2.3705	2.4727	0.958669	0.969264	0.155254				1.391	1.5308	0.908675	1.9726	2.8458	0.693162	2.0618	1.652	1.24806	1.988	2.4727	0.803979
1136				2.2535	1.7825	1.26424				0.9033	1.4838	0.608775	2.3289	1.7882	1.30237	1.05846	0.389906	2.8033	6.5073	0.430793	0.3025	0.771	0.392348	1.4044	2.6883	0.522412	0.6881	2.0709	0.332271	0.6229	1.2428	0.501207	0.435806	0.0781203	11.8304	6.5073	1.81802	2.533	1.7825	1.42104	4.005	2.6883	1.48979	4.5722	2.0709	2.20783	2.7725	1.2428	2.23085
1138	0.9109	0.381	2.39081	1.092	0.655	1.66718	0.6972	0.5882	1.18531				0.7081	0.6199	1.14228	1.5964	0.580609	0.3115	0.7866	0.396008	0.2997	0.481	0.623077	0.4047	0.694	0.583141	0.2373	0.338	0.702071	0.6913	0.5913	1.16912	0.694683	0.288062	1.8392	0.7866	2.33816	1.5569	0.655	2.37695	0.9432	0.694	1.35908	0.6506	0.338	1.92485	1.114	0.5913	1.88398
1139	4.8045	3.4513	1.39208	5.2011	2.9923	1.73816	16.6792	11.7312	1.42178	3.7303	2.3273	1.60284	5.3494	3.474	1.53984	1.53894	0.140594	0.4118	0.776	0.53067	0.8923	2.9256	0.304997	1.0566	4.5152	0.23401	1.0477	3.0532	0.343148	0.6714	3.2203	0.20849	0.324263	0.127359	1.6091	0.776	2.07358	4.8315	2.9923	1.61464	7.4532	4.5152	1.65069	6.3772	3.0532	2.08869	5.7124	3.2203	1.77387
1141	34.4121	22.8271	1.50751	42.2759	23.3321	1.81192	27.6836	19.7328	1.40292	37.5679	23.2011	1.61923	31.6185	20.4857	1.54344	1.57701	0.152667	1.8215	15.0383	0.121124	1.6454	17.5542	0.0937326	1.323	20.5109	0.0645023	1.5228	15.5899	0.0976786	2.2142	20.8268	0.106315	0.0966705	0.0208293	40.2561	15.0383	2.6769	46.6994	23.3321	2.00151	34.0705	20.5109	1.66109	39.3347	15.5899	2.52309	43.0947	20.8268	2.06919
1143	0.4475	1.4286	0.313244	1.6038	2.3677	0.677366	1.3911	1.831	0.759749	0.819	1.0105	0.81049	1.1387	1.1483	0.99164	0.710498	0.250187				0.8218	1.1003	0.746887	0.8251	1.0741	0.768178	0.9076	1.0878	0.834345	1.4071	1.5417	0.912694	0.815526	0.0747191				1.5309	2.3677	0.646577	0.8199	1.0741	0.763337	0.864	1.0878	0.794264	1.0959	1.5417	0.710839
1144	3.5627	3.1524	1.13015	2.4556	1.9992	1.22829	2.8847	1.9482	1.4807	2.9251	4.8581	0.602108	3.081	2.3476	1.3124	1.15073	0.332582	2.8996	2.7607	1.05031	0.6135	0.8285	0.740495	3.0188	3.512	0.859567	1.0877	1.1651	0.933568	2.1723	3.4543	0.628868	0.842562	0.164176	2.6839	2.7607	0.972181	1.3953	1.9992	0.697929	1.9262	3.512	0.548462	1.8444	1.1651	1.58304	2.928	3.4543	0.847639
1148	6.9942	3.0518	2.29183	8.4324	3.2382	2.60404	7.6138	3.195	2.38304	7.7025	2.7257	2.82588	6.4613	3.6629	1.76398	2.37375	0.398769	2.5767	8.7644	0.293996	0.5823	2.1859	0.266389	0.5749	3.9802	0.14444	0.5815	2.971	0.195725	0.8287	4.376	0.189374	0.217985	0.0609172	18.3188	8.7644	2.09014	3.8561	3.2382	1.19082	3.7917	3.9802	0.952641	5.1182	2.971	1.72272	4.5595	4.376	1.04193
1149	2.1435	2.6152	0.819631				1.4557	1.9056	0.763906	1.5828	2.2918	0.690636	1.5328	1.51	1.0151	0.822318	0.138953	1.0409	1.7936	0.580341	0.5577	0.6184	0.901843	1.037	1.5188	0.682776				1.1934	1.9411	0.614806	0.694942	0.144351	3.0622	1.7936	1.70729				2.4766	1.5188	1.63063				2.7162	1.9411	1.39931
1150				0.6568	0.7492	0.876668	2.1096	2.0852	1.0117	0.4829	0.2465	1.95903	1.1137	1.6826	0.661892	1.12732	0.572874	1.8315	1.9342	0.946903				1.1389	0.8044	1.41584	0.4763	0.4924	0.967303	0.5397	0.5066	1.06534	1.09885	0.21756	2.5633	1.9342	1.32525	1.2834	0.7492	1.71303	1.4204	0.8044	1.76579	0.7759	0.4924	1.57575	0.7474	0.5066	1.47533
1151							2.1771	1.6974	1.28261	1.5941	1.2864	1.23919	1.5766	1.2029	1.31067	1.27749	0.0360095	0.7301	0.5974	1.22213	0.8391	2.5799	0.325245	0.7268	0.7106	1.0228	0.975	1.3947	0.699075	0.8416	1.3452	0.625632	0.778976	0.350572	0.7444	0.5974	1.24607				0.6264	0.7106	0.881509	1.5303	1.3947	1.09723	1.8053	1.3452	1.34203
1153				1.1467	1.8524	0.619035	0.5096	1.2429	0.410009				2.7092	1.5508	1.74697	0.925338	0.719188	1.0402	1.2124	0.857968	0.3532	0.531	0.66516	0.3024	0.6957	0.43467	0.4689	0.5139	0.912434	1.2092	1.674	0.722342	0.718515	0.187404	10.5528	1.2124	8.70406	1.619	1.8524	0.874001	0.4572	0.6957	0.65718	0.9744	0.5139	1.89609	1.8605	1.674	1.11141
1156	6.6939	4.3534	1.53763	5.8741	3.0722	1.91202	6.8294	4.4874	1.52191	2.955	1.6714	1.76798	4.9793	3.071	1.62139	1.67218	0.165806	0.6215	2.883	0.215574	2.7469	2.7379	1.00329	0.8592	4.1462	0.207226	0.4413	1.4668	0.300859	0.5774	2.9929	0.192923	0.383974	0.348768	7.2053	2.883	2.49924	6.398	3.0722	2.08255	5.1399	4.1462	1.23967	3.9045	1.4668	2.66192	4.4178	2.9929	1.47609
1160	0.3399	0.377	0.901592				1.3014	1.1947	1.08931	0.1653	0.1023	1.61584	0.6008	0.4353	1.3802	1.24673	0.315148	0.3206	0.2613	1.22694	0.7247	0.7607	0.952675				1.1181	1.6719	0.66876	0.2943	0.3519	0.836317	0.921174	0.234805	0.1861	0.2613	0.712208							1.5721	1.6719	0.940307	0.4413	0.3519	1.25405
1161	2.1131	2.5347	0.833669	2.3641	2.8337	0.83428	3.1507	3.6643	0.859837	5.228	5.6887	0.919015	3.5523	4.6963	0.756404	0.840641	0.0585147	6.8786	3.9886	1.72457	5.3457	3.7579	1.42252	5.3166	3.4762	1.52943	1.8368	1.6221	1.13236	5.3322	4.5679	1.16732	1.39524	0.249128	3.1018	3.9886	0.777666	2.1602	2.8337	0.762325	3.5046	3.4762	1.00817	2.0597	1.6221	1.26977	4.2934	4.5679	0.939907
1162	3.4061	2.042	1.66802	3.0654	1.6919	1.81181	4.1028	2.1604	1.89909	3.8286	2.965	1.29126	1.976	1.0854	1.82053	1.69814	0.242248	1.1075	1.7639	0.62787	0.8519	1.2063	0.706209	1.8854	1.4124	1.33489				1.5479	2.1279	0.727431	0.8491	0.326679	1.4855	1.7639	0.842168	0.9997	1.6919	0.590874	0.9955	1.4124	0.704829				1.0075	2.1279	0.473471
1165	1.1976	0.7514	1.59382	0.473	0.6525	0.724904	0.5831	0.5663	1.02967				0.9385	1.3491	0.695649	1.01101	0.416865	3.1833	2.6477	1.20229				0.7152	0.5529	1.29354	0.6747	0.5584	1.20827	0.8335	1.0949	0.761257	1.11634	0.240364	3.2607	2.6477	1.23152	0.7087	0.6525	1.08613	1.1718	0.5529	2.11937	0.92	0.5584	1.64756	1.4238	1.0949	1.30039
1180	0.9126	1.5517	0.588129	2.7745	3.4264	0.809742	2.3437	2.7492	0.852503	2.2327	2.6143	0.854034	1.1709	1.1283	1.03776	0.828433	0.160582							0.9137	1.2066	0.757252	0.699	0.4568	1.53021	0.3778	0.5063	0.746198	1.01122	0.449493				2.51	3.4264	0.732547	1.1272	1.2066	0.934195	0.5262	0.4568	1.15193	0.3068	0.5063	0.605965
1184	0.3262	0.6414	0.508575	0.6979	1.1387	0.612892	0.8453	1.3233	0.638782	0.8365	0.9424	0.887627	0.8688	1.1451	0.758711	0.681317	0.145675	3.2961	3.0252	1.08955	1.0241	0.8794	1.16454	1.8426	1.5973	1.15357	1.8667	1.8101	1.03127	1.1645	0.7854	1.48268	1.18432	0.175188	1.9911	3.0252	0.658171	0.7772	1.1387	0.682533	1.4941	1.5973	0.935391	1.1472	1.8101	0.633777	0.8893	0.7854	1.13229
1186	8.0979	8.7983	0.920394	4.1113	5.5753	0.737413	3.301	4.6288	0.713144	3.8172	4.6372	0.823169				0.79853	0.0939573	3.4779	3.8206	0.910302				3.5259	3.449	1.0223	3.4705	3.2114	1.08068	3.8427	3.9421	0.974785	0.997016	0.0722323	3.2412	3.8206	0.848348	5.4282	5.5753	0.973616	3.115	3.449	0.90316	3.1538	3.2114	0.982064	4.4345	3.9421	1.12491
1187	1.8283	2.2752	0.803578	2.2429	2.4443	0.917604	0.5349	0.9101	0.587738	1.7489	1.5908	1.09938	0.8608	0.9318	0.923803	0.866421	0.18828	1.6242	1.7117	0.948881	2.2088	2.0427	1.08131							3.0238	2.673	1.13124	1.05381	0.0942381	2.5727	1.7117	1.50301	2.1884	2.4443	0.895307							3.9245	2.673	1.4682
1192	4.0422	3.3477	1.20746	3.1324	2.303	1.36014	4.0762	3.0864	1.3207	1.1284	1.7623	0.6403	2.0242	1.5041	1.34579	1.17488	0.304808	1.0577	1.7622	0.600216				1.4452	1.8713	0.772297	1.3733	1.3034	1.05363	1.1139	1.7745	0.627726	0.763467	0.207644	3.7465	1.7622	2.12604	2.1257	2.303	0.923013	0.8582	1.8713	0.458612	0.7866	1.3034	0.603499	0.6789	1.7745	0.382587
1194	0.4104	0.7841	0.523403				0.8538	0.848	1.00684				0.9047	0.7116	1.27136	0.933868	0.379281	0.8944	1.1367	0.786839	0.7108	0.7418	0.95821	0.529	0.7498	0.705521	0.8225	0.7476	1.10019	1.1522	1.0768	1.07002	0.924156	0.173263	0.9563	1.1367	0.841295				0.7379	0.7498	0.984129	0.7781	0.7476	1.0408	1.4323	1.0768	1.33014
1195	1.2804	1.49	0.859329	1.1671	1.6489	0.707805	0.6843	1.1766	0.581591	1.7203	2.4575	0.70002	0.7479	1.341	0.557718	0.681293	0.120376							2.4883	2.0669	1.20388	1.7519	1.599	1.09562	1.8288	1.5913	1.14925	1.14958	0.0541297				2.4932	1.6489	1.51204	2.4622	2.0669	1.19125	2.2558	1.599	1.41076	2.1745	1.5913	1.36649
1196	0.6192	0.6195	0.999516	2.3712	2.7469	0.863228				2.1949	1.7547	1.25087	0.9035	1.085	0.832719	0.986583	0.19053	1.3013	1.2653	1.02845				1.1291	1.4338	0.787488	1.588	1.5546	1.02148	0.7447	1.1566	0.64387	0.870324	0.187969	1.8306	1.2653	1.44677	3.0956	2.7469	1.12694	2.3477	1.4338	1.6374	2.5284	1.5546	1.6264	2.1714	1.1566	1.8774
1197	2.9405	2.0267	1.45088	0.6541	0.4243	1.5416	0.8943	0.5107	1.75113	1.0829	0.9439	1.14726	2.4907	1.7221	1.44632	1.46744	0.217492	2.7243	3.0027	0.907283	0.1844	0.1835	1.0049	0.783	1.0611	0.737913	0.6419	0.9809	0.654399	1.2923	2.1191	0.609834	0.782867	0.16826	3.3599	3.0027	1.11896	0.3953	0.4243	0.931652	1.1279	1.0611	1.06295	1.2881	0.9809	1.31318	2.3365	2.1191	1.10259
1198	4.8219	4.1757	1.15475	4.9521	4.5022	1.09993	4.2947	3.5058	1.22503	8.4089	6.3747	1.31911	5.2638	5.1136	1.02937	1.16564	0.111897	9.0534	7.2211	1.25374	3.6565	3.745	0.976368	6.4052	5.6078	1.14219	3.4183	2.6564	1.28682	4.8859	5.2951	0.922721	1.11637	0.16255	8.8549	7.2211	1.22625	4.4332	4.5022	0.984674	5.0873	5.6078	0.907183	3.2466	2.6564	1.22218	4.7399	5.2951	0.895148
1199	2.9476	3.0477	0.967156	2.2106	2.311	0.956556	2.3576	2.5578	0.92173	2.9306	1.7266	1.69732	1.7979	2.0796	0.864541	1.08146	0.346599	5.3335	3.3197	1.60662				3.6841	1.9531	1.88628	3.375	1.7358	1.94435	3.0819	1.9023	1.62009	1.76434	0.176027	4.3156	3.3197	1.3	2.386	2.311	1.03245	1.5014	1.9531	0.768727	1.7171	1.7358	0.989227	1.3824	1.9023	0.726699
1203	9.4995	12.9061	0.736047	12.194	15.9741	0.763361	11.3503	14.5361	0.780835	8.7195	11.5044	0.757927	12.5461	14.9777	0.837652	0.775165	0.0384169	18.2237	15.696	1.16104	15.6235	14.0316	1.11345	15.4579	12.8062	1.20706	12.4948	9.8197	1.27242	13.382	12.4788	1.07238	1.16527	0.0783583	11.4974	15.696	0.732505	11.6886	15.9741	0.731722	9.3519	12.8062	0.730263	8.9933	9.8197	0.915843	9.8402	12.4788	0.788553
1205	2.9966	4.0563	0.738752	2.8569	3.5733	0.799513	3.3289	3.7704	0.882904				3.35	4.1101	0.815065	0.809059	0.0592264				0.678	0.7129	0.951045	4.3415	3.92	1.10753	2.7893	2.7381	1.0187	2.954	3.2323	0.9139	0.997792	0.0850522				3.9292	3.5733	1.0996	4.4191	3.92	1.12732	3.3829	2.7381	1.23549	4.0349	3.2323	1.24831
1207	0.853	0.5897	1.4465	0.4507	0.3973	1.13441	0.8163	0.6927	1.17843				0.5979	0.5497	1.08768	1.21176	0.160822				0.6749	0.7773	0.868262	0.5321	0.5734	0.927973				0.3886	0.8131	0.477924	0.758053	0.244429				0.7055	0.3973	1.77574	0.9443	0.5734	1.64684				1.3332	0.8131	1.63965
1208	2.201	1.8402	1.19607	1.9459	2.0804	0.935349	1.0875	1.1928	0.91172	1.2734	0.6845	1.86034	3.4615	3.2282	1.07227	1.19515	0.389038	2.5903	2.2109	1.1716	3.6924	4.0258	0.917184	0.6607	0.8039	0.821868	1.1893	1.2526	0.949465	2.6396	3.0568	0.863517	0.944728	0.135963	2.7518	2.2109	1.24465	1.625	2.0804	0.7811	0.7219	0.8039	0.897997	1.3966	1.2526	1.11496	3.46	3.0568	1.1319
1212	1.5833	1.2116	1.30678	2.0539	1.9306	1.06387				1.8761	2.0311	0.923687	2.4229	2.04	1.1877	1.12051	0.164479	2.7812	2.8734	0.967913	1.3358	1.3873	0.962878	0.9854	1.5863	0.621194	1.7414	2.5717	0.67714	1.1908	1.2746	0.934254	0.832676	0.169171	3.0873	2.8734	1.07444	2.0198	1.9306	1.0462	1.4738	1.5863	0.92908	2.4561	2.5717	0.955049	1.6987	1.2746	1.33273
1214	1.7394	1.994	0.872317	1.4644	1.9481	0.751707	1.6893	2.3631	0.714866	0.6291	0.5302	1.18653				0.881356	0.214276	0.7996	0.8893	0.899134	1.0877	1.441	0.754823	1.3272	1.6339	0.81229	2.2763	2.2255	1.02283	0.589	0.7081	0.831803	0.864175	0.10258	1.0319	0.8893	1.16035	1.9141	1.9481	0.982547	1.2622	1.6339	0.772507	2.7282	2.2255	1.22588	0.7932	0.7081	1.12018
1215	0.8424	1.0846	0.776692	0.7243	1.0941	0.662005	0.467	0.6015	0.776392	1.1372	1.8415	0.61754	0.5596	0.9418	0.594181	0.685362	0.0867279	1.7709	1.5752	1.12424	0.6334	0.5932	1.06777	1.7634	1.2494	1.4114	1.1869	1.065	1.11446	1.3137	1.223	1.07416	1.15841	0.143541	1.9712	1.5752	1.2514	0.7689	1.0941	0.702769	1.3492	1.2494	1.07988	1.487	1.065	1.39624	1.6404	1.223	1.34129
1219	12.1566	13.6467	0.890809	13.4378	13.3981	1.00296	11.1275	12.3952	0.897727	9.6539	10.6729	0.904525	8.9636	9.5162	0.941931	0.927591	0.0465389	9.0077	12.7228	0.707997	8.0032	10.7798	0.742426	5.4092	7.7216	0.700528	7.9798	8.9524	0.891359	5.2026	7.3692	0.705993	0.74966	0.0809127	9.5686	12.7228	0.752083	9.2236	13.3981	0.688426	5.2722	7.7216	0.682786	6.5589	8.9524	0.732642	5.2338	7.3692	0.710226
1220	1.4757	0.9483	1.55615	2.898	1.6255	1.78284	1.4792	0.9421	1.57011				4.234	2.8403	1.49069	1.59995	0.126747	2.3697	3.2742	0.723749	0.4458	0.7872	0.566311	1.1782	2.3845	0.494108	1.2323	1.7791	0.692654	1.0324	2.2426	0.460359	0.587436	0.117215	4.8595	3.2742	1.48418	1.8438	1.6255	1.1343	2.4717	2.3845	1.03657	2.1164	1.7791	1.18959	2.2381	2.2426	0.997993
1223	2.9556	4.7802	0.6183	3.9659	5.3872	0.736171	1.4993	2.3261	0.644555	1.9404	2.7518	0.705138	3.3589	4.44	0.756509	0.692135	0.0590924	6.6878	7.0175	0.953017	4.4893	5.2409	0.85659	3.3935	2.9213	1.16164				3.859	3.4025	1.13417	1.02635	0.146201	8.6852	7.0175	1.23765	5.8489	5.3872	1.0857	3.3155	2.9213	1.13494				4.5069	3.4025	1.32458
1225				0.8288	1.2695	0.652855	1.4063	2.0921	0.672195				1.3918	1.7414	0.799242	0.708098	0.0795235	2.6313	2.5726	1.02282	2.014	2.1519	0.935917	1.5362	1.236	1.24288	1.8304	1.5214	1.2031	2.3426	1.9383	1.20858	1.12266	0.13523	1.9374	2.5726	0.75309	1.1276	1.2695	0.888224	1.254	1.236	1.01456	1.3922	1.5214	0.915078	1.7551	1.9383	0.905484
1226	3.7023	8.2689	0.447738	4.0098	7.8793	0.508903	3.7687	7.1324	0.528392	4.1319	7.225	0.571889	3.4913	6.566	0.531724	0.517729	0.0453308	8.9713	7.8108	1.14858	7.1161	6.8794	1.03441	6.6507	5.1062	1.30248	6.7589	5.6882	1.18823	6.2763	5.1139	1.2273	1.1802	0.0993605	5.3356	7.8108	0.683105	5.4276	7.8793	0.688843	3.3546	5.1062	0.656966	4.0428	5.6882	0.710735	3.5409	5.1139	0.692407
1227	5.2926	6.649	0.795999				1.8618	2.0672	0.900639	2.0105	2.4636	0.816082	0.8706	1.17	0.744103	0.814206	0.0651155	2.5246	2.5231	1.00059	1.2607	0.9286	1.35764	1.3158	0.9191	1.43162	4.2911	2.6197	1.63801	1.4296	1.2439	1.14929	1.31543	0.248024	3.2755	2.5231	1.2982				0.9752	0.9191	1.06104	2.177	2.6197	0.831011	0.8928	1.2439	0.717743
1229	3.6452	4.6346	0.786519	4.241	5.2494	0.807902	6.4836	7.228	0.897012	3.6857	4.4735	0.823896	6.5024	6.9133	0.940564	0.851178	0.0649778	9.5868	8.019	1.19551	5.1311	4.178	1.22812	6.936	5.384	1.28826	5.5166	4.0701	1.3554	5.7499	5.0275	1.14369	1.2422	0.082185	6.8347	8.019	0.852313	3.9347	5.2494	0.749552	4.3664	5.384	0.810996	4.9756	4.0701	1.22248	4.1547	5.0275	0.826395
1230	15.0439	16.5559	0.908673	14.483	14.5232	0.997232	13.183	10.9821	1.20041	9.5521	10.375	0.920684	11.6981	10.6631	1.09706	1.02481	0.123638	28.1058	15.5798	1.80399	21.4428	12.7012	1.68825	18.1117	10.9792	1.64964	13.8923	7.3745	1.88383	15.4951	11.724	1.32166	1.66947	0.215503	8.3934	15.5798	0.538736	7.1468	14.5232	0.492095	3.9608	10.9792	0.360755	3.8759	7.3745	0.525581	3.6818	11.724	0.31404
1231	1.7729	2.1627	0.819762				5.531	7.0853	0.78063				1.534	1.8765	0.817479	0.805957	0.0219635	3.5457	3.4746	1.02046	2.404	2.3181	1.03706	2.0715	1.737	1.19257	2.8972	2.4366	1.18903	2.0095	2.0098	0.999851	1.0878	0.0949606	2.4509	3.4746	0.705376				1.5417	1.737	0.887565	2.1263	2.4366	0.87265	1.6204	2.0098	0.806249
1232	9.5944	12.0799	0.794245	11.0088	13.3638	0.823778	5.4398	5.0598	1.0751				4.4369	4.5809	0.968565	0.915422	0.1309	16.3244	14.3139	1.14046	12.2142	11.566	1.05604	5.851	5.558	1.05272	5.8713	5.0237	1.16872	3.9942	4.4889	0.889795	1.06155	0.108766	10.301	14.3139	0.71965	10.2395	13.3638	0.766212	4.0118	5.558	0.721806	4.4168	5.0237	0.879193	3.1465	4.4889	0.700951
1239	2.6271	4.3904	0.598374	2.8065	3.8792	0.723474	2.6669	4.0611	0.656694	2.2448	2.6663	0.841916	2.852	4.1425	0.688473	0.701786	0.0908451	7.6832	6.1308	1.25321	8.2763	7.3507	1.12592	4.9875	3.6826	1.35434	5.7708	4.2766	1.34939	4.6395	3.9067	1.18758	1.25409	0.0999813	4.8628	6.1308	0.793175	3.1253	3.8792	0.805656	2.7059	3.6826	0.73478	3.9438	4.2766	0.922181	2.9613	3.9067	0.758005
1240	2.7397	4.5804	0.598136	2.8721	4.3544	0.659586	3.1559	4.4784	0.704694	3.2874	4.2198	0.779042	3.2462	4.6857	0.692789	0.686849	0.0660806	7.5907	5.3343	1.423	5.9337	4.2814	1.38593	6.1105	4.5171	1.35275	5.4962	3.9474	1.39236	5.5779	4.5767	1.21876	1.35456	0.0799081	3.6657	5.3343	0.687194	3.1547	4.3544	0.724486	3.1638	4.5171	0.700405	2.8787	3.9474	0.729265	3.141	4.5767	0.686302
1246				0.8053	0.8821	0.912935				0.7616	0.9248	0.823529	0.2846	0.5149	0.552729	0.763064	0.187561	2.8493	1.6475	1.72947	1.9171	1.4996	1.27841	0.9677	0.5817	1.66357	1.2499	0.6849	1.82494	1.2665	0.7919	1.59932	1.61914	0.207961	1.0935	1.6475	0.663733	0.9197	0.8821	1.04263	0.3009	0.5817	0.517277	0.2928	0.6849	0.427508	0.5245	0.7919	0.662331
1250	2.4729	1.5662	1.57892	1.0533	0.7011	1.50235	0.9324	0.7136	1.30661	0.5973	0.3987	1.49812	0.7109	0.4072	1.74583	1.52637	0.158579				0.6513	0.7955	0.81873	0.3989	0.4781	0.834344				0.3416	0.6214	0.549726	0.734267	0.160007				0.8138	0.7011	1.16075	0.6271	0.4781	1.31165				0.6629	0.6214	1.06678
1251	2.1058	2.4032	0.876248	0.419	1.2036	0.348122	0.2051	0.7452	0.275228	0.4096	0.7133	0.574232	0.3693	0.4495	0.82158	0.579082	0.270558	5.3994	3.6577	1.47617			#DIV/0!	0.6851	0.6237	1.09844	2.1575	1.4355	1.50296	1.1771	0.9484	1.24114	#DIV/0!	#DIV/0!	1.6003	3.6577	0.437515	0.2009	1.2036	0.166916	0.6012	0.6237	0.963925	0.434	1.4355	0.302334	1.1694	0.9484	1.23302
1252				1.1614	1.0035	1.15735				1.1613	0.5423	2.14143	0.5435	0.3324	1.63508	1.64462	0.492112	1.6633	1.0939	1.52052	0.9421	0.8429	1.11769	0.5177	0.6147	0.842199	0.3091	0.1784	1.73262	0.5696	0.5826	0.977686	1.23814	0.375289	1.1225	1.0939	1.02614	0.749	1.0035	0.746388	0.5164	0.6147	0.840085	0.3251	0.1784	1.82231	0.473	0.5826	0.811878
1255	2.1302	2.3433	0.90906	1.4807	1.8498	0.800465	3.3222	3.5679	0.931136				1.7583	2.0369	0.863224	0.875971	0.05774	1.9403	1.9594	0.990252	3.9527	4.6485	0.850317	2.0203	2.2526	0.896875				2.1629	2.3172	0.933411	0.917714	0.0591179	3.0109	1.9594	1.53664	2.0988	1.8498	1.13461	1.5421	2.2526	0.684587				1.7904	2.3172	0.772657
1256	3.1412	4.0018	0.784947	1.6083	2.7408	0.586799	1.6444	2.7894	0.589517	1.7027	3.285	0.518326	2.1923	2.8394	0.7721	0.650338	0.120529	1.8969	1.5933	1.19055	2.7286	2.5372	1.07544	2.9907	2.7976	1.06902	1.8068	1.4409	1.25394	2.4938	2.069	1.20532	1.15885	0.0825109	1.49	1.5933	0.935166	1.6379	2.7408	0.597599	1.3461	2.7976	0.481162	0.8363	1.4409	0.580401	1.1405	2.069	0.551232
1260	2.732	1.6962	1.61066	2.2956	1.2896	1.78009	1.6689	1.0339	1.61418				2.0216	0.8974	2.25273	1.81441	0.302715	1.3186	1.4709	0.896458	1.3575	1.7537	0.774078	0.3257	0.6967	0.46749	0.2811	0.2858	0.983555	0.3133	1.0919	0.286931	0.681702	0.294746	1.9913	1.4709	1.3538	1.498	1.2896	1.1616	0.726	0.6967	1.04206	0.7645	0.2858	2.67495	0.8894	1.0919	0.814543
1261				0.5579	1.0906	0.511553	0.3974	1.0249	0.387745	0.5567	0.5832	0.954561	0.4952	0.7888	0.627789	0.620412	0.243375				1.0954	0.7757	1.41214	0.6679	0.5874	1.13704	0.9199	0.6288	1.46295	0.9848	0.9021	1.09167	1.27595	0.188651				0.5003	1.0906	0.458738	0.5335	0.5874	0.90824	0.7203	0.6288	1.14552	0.8282	0.9021	0.91808
1264							1.1111	1.5519	0.715961	0.7552	0.6935	1.08897	0.5344	0.7669	0.696831	0.83392	0.221085	1.7571	1.4771	1.18956	1.0222	1.3803	0.740564	1.2135	1.4628	0.829573	1.3412	1.8464	0.726386	0.9258	1.0393	0.890792	0.875375	0.188029	1.4039	1.4771	0.950443				0.8605	1.4628	0.588255	1.1394	1.8464	0.617093	0.6938	1.0393	0.667565
1265	2.7052	3.7935	0.713115	1.8257	2.8763	0.634739	2.4485	2.8898	0.84729	2.2803	2.6452	0.862052	0.9388	1.4087	0.66643	0.744725	0.104297	2.8863	2.9548	0.976817	3.7797	4.3225	0.874425	2.1459	1.397	1.53608	2.2558	1.981	1.13872	1.3855	1.1279	1.22839	1.15089	0.255567	3.1805	2.9548	1.07638	2.2985	2.8763	0.799117	1.248	1.397	0.893343	1.5455	1.981	0.780162	1.209	1.1279	1.0719
1267	15.1077	24.0421	0.628385	14.8294	23.9488	0.619213	12.7071	20.0519	0.633711	11.9319	18.173	0.656573	9.0288	14.9488	0.603982	0.628373	0.0193816	13.637	16.6937	0.816895	15.8953	17.538	0.906335	15.1708	15.9158	0.953191	13.975	14.7255	0.949034	12.6238	12.8584	0.981755	0.921442	0.0643531	15.5135	16.6937	0.929303	14.8905	23.9488	0.621764	13.0193	15.9158	0.818011	11.7216	14.7255	0.796007	11.5981	12.8584	0.901986
1270	3.2789	2.0607	1.59116	3.4099	2.0043	1.70129	1.6097	1.0804	1.48991	1.6791	1.2548	1.33814	1.37	1.1174	1.22606	1.46931	0.190698				0.9099	1.7483	0.520448	0.8988	1.8181	0.494362	0.73	1.0352	0.705178	0.5847	1.2355	0.47325	0.54831	0.106346				2.8527	2.0043	1.42329	2.6727	1.8181	1.47005	1.0411	1.0352	1.0057	1.5386	1.2355	1.24533
1271	1.1299	1.3122	0.861073				0.838	0.8054	1.04048				0.6371	0.5703	1.11713	1.00623	0.13142	1.5668	1.4586	1.07418	0.8122	0.6543	1.24133	1.3544	1.0806	1.25338	0.9167	0.823	1.11385	2.2474	2.2567	0.995879	1.13572	0.110473	1.3832	1.4586	0.948307				1.2289	1.0806	1.13724	1.17	0.823	1.42163	2.2172	2.2567	0.982497
1272	3.399	5.859	0.580133	1.3522	1.0264	1.31742				0.4347	0.2687	1.61779	1.3254	0.9968	1.32965	1.21125	0.443048				0.8852	0.6754	1.31063	0.6589	0.8704	0.757008	0.6672	0.678	0.984071	0.5723	0.7084	0.807877	0.964897	0.250182				0.835	1.0264	0.813523	0.687	0.8704	0.789292	0.5337	0.678	0.787168	0.4608	0.7084	0.65048
1285	2.8276	2.3212	1.21816	3.9163	3.0565	1.2813	2.2862	2.3549	0.970827	4.5701	4.1481	1.10173	0.9516	1.1307	0.841603	1.08273	0.179443	2.3813	2.7372	0.869977	2.5658	2.9967	0.856208	1.2356	0.9998	1.23585	1.2107	0.9066	1.33543	1.1311	1.2425	0.910342	1.04156	0.226451	2.3622	2.7372	0.862999	2.9892	3.0565	0.977981	1.5033	0.9998	1.5036	1.6639	0.9066	1.83532	1.3139	1.2425	1.05746
1286	4.9815	11.5469	0.431414	6.9149	12.3128	0.561603	6.6194	12.3641	0.535373	4.7426	8.1257	0.583654	5.1866	9.2408	0.561272	0.534663	0.0601969	14.4308	17.7201	0.814375	11.2332	12.0965	0.928632	9.2997	7.9426	1.17086	5.9603	5.6789	1.04955	7.4439	7.0729	1.05245	1.00318	0.135924	16.1331	17.7201	0.910441	9.2664	12.3128	0.752583	7.2388	7.9426	0.911389	4.5991	5.6789	0.809858	6.4608	7.0729	0.913458
1287	0.7869	1.3022	0.604285				0.7106	0.9368	0.75854				1.2875	1.362	0.945301	0.769375	0.170766	1.114	0.7818	1.42492	1.4417	1.1046	1.30518	1.7871	1.1439	1.56229	0.7207	0.5324	1.35368	1.0397	0.8186	1.2701	1.38323	0.115719	0.8787	0.7818	1.12394				0.8294	1.1439	0.725063	0.326	0.5324	0.612322	0.4071	0.8186	0.497312
1289	1.4197	0.7565	1.87667	2.6885	1.5183	1.77073	1.7284	1.1457	1.5086				0.9136	0.6324	1.44466	1.65016	0.206652				0.7436	1.2753	0.583078	0.841	1.3402	0.627518	0.8725	0.9362	0.931959	0.7812	1.3951	0.55996	0.675629	0.173171				1.286	1.5183	0.847	1.3873	1.3402	1.03514	1.2663	0.9362	1.3526	1.2033	1.3951	0.862519
1290	1.3121	1.7924	0.732035	0.5298	0.9384	0.564578	1.0697	1.2081	0.88544				5.0855	2.4436	2.08115	1.0658	0.689466	1.3711	1.6987	0.807147	0.6578	0.9697	0.678354	2.0076	1.9107	1.05071	1.1899	1.0043	1.18481	1.916	1.9514	0.981859	0.940576	0.200029	1.6846	1.6987	0.9917	0.495	0.9384	0.527494	1.5697	1.9107	0.821531	1.1066	1.0043	1.10186	1.2646	1.9514	0.648048
1291	1.8076	3.4542	0.523305	0.3956	0.5175	0.764444	0.7643	0.9571	0.798558	1.5564	2.3969	0.649339	0.7651	1.0466	0.731034	0.693336	0.109995	2.5854	3.2305	0.80031	2.0222	2.1315	0.948722	1.881	1.8744	1.00352	2.371	3.1697	0.74802	1.4289	1.5594	0.916314	0.883377	0.106079	3.6493	3.2305	1.12964	0.3448	0.5175	0.66628	2.4615	1.8744	1.31322	3.097	3.1697	0.977064	2.1945	1.5594	1.40727
1292	1.8629	3.6795	0.506292	2.372	1.5203	1.56022	2.1103	3.5283	0.598107	2.7493	2.9158	0.942897	2.516	2.2861	1.10056	0.941616	0.422919	5.4757	5.8509	0.935873	1.8601	1.8111	1.02706	2.7993	2.9254	0.956895	1.1777	1.1096	1.06137	3.4273	4.1311	0.829634	0.962166	0.089912	5.9089	5.8509	1.00991	1.8459	1.5203	1.21417	2.5873	2.9254	0.884426	1.3668	1.1096	1.2318	3.99	4.1311	0.965844
1294				2.4865	2.3605	1.05338	2.3643	2.0545	1.15079	1.0721	2.5655	0.417891	2.1395	2.0939	1.02178	0.91096	0.333266				1.0567	1.4416	0.733005	2.3942	2.9464	0.812585	1.7775	2.1121	0.841579	1.818	2.152	0.844796	0.807991	0.0520473				3.2543	2.3605	1.37865	2.5929	2.9464	0.880023	2.9827	2.1121	1.4122	2.1954	2.152	1.02017
1295	0.5517	0.7431	0.74243	0.883	1.0232	0.862979	0.8146	1.1365	0.716762				1.0416	1.2917	0.806379	0.782138	0.0657612				0.8769	0.8747	1.00252	1.1844	1.1044	1.07244	0.5944	0.5961	0.997148	1.2111	1.1132	1.08794	1.04001	0.0468767				1.0561	1.0232	1.03215	0.7578	1.1044	0.686164	0.4022	0.5961	0.674719	0.7304	1.1132	0.656126
1296	1.6136	1.6779	0.961678	1.5241	1.7438	0.874011	0.8052	0.9651	0.834318	2.2266	2.3478	0.948377	0.7684	1.2817	0.599516	0.84358	0.146209							2.4857	1.6768	1.48241	1.6855	0.7054	2.38942	2.0902	1.2194	1.71412	1.86198	0.471241				1.5034	1.7438	0.86214	1.2618	1.6768	0.752505	0.5564	0.7054	0.788772	0.782	1.2194	0.641299
1298	2.6486	3.0939	0.856072	0.9707	0.7778	1.24801	1.9789	2.1658	0.913704	2.438	2.9989	0.812965	1.6153	1.3792	1.17119	1.00039	0.196186	1.5711	1.9646	0.799705	3.4637	3.5731	0.969382	2.2895	3.098	0.739025	1.0158	1.2923	0.78604	1.0154	1.6649	0.609886	0.780808	0.12933	1.833	1.9646	0.933014	1.1263	0.7778	1.44806	2.78	3.098	0.897353	1.4106	1.2923	1.09154	1.5869	1.6649	0.95315
1302	3.2997	4.8879	0.675075	4.482	5.6496	0.793331	3.6693	4.4956	0.816198	4.7924	5.7947	0.827032	3.3944	4.16	0.815962	0.785519	0.0629486	5.2992	5.2799	1.00366	4.7885	4.7817	1.00142	4.1864	3.9925	1.04857	2.5768	2.3292	1.1063	4.9	4.8996	1.00008	1.03201	0.0462399	4.3464	5.2799	0.823197	4.3567	5.6496	0.771152	3.1078	3.9925	0.77841	2.2114	2.3292	0.949425	3.834	4.8996	0.782513
1304				2.2729	2.1525	1.05593	2.0189	1.5052	1.34128	8.9821	9.3705	0.958551	1.3715	1.1227	1.22161	1.14434	0.170382	3.5923	3.4262	1.04848	3.5568	3.2272	1.10213	1.6928	1.6953	0.998525	1.0889	1.0536	1.0335	0.9665	1.0525	0.91829	1.02019	0.0680901	3.0992	3.4262	0.904559	1.4498	2.1525	0.673542	1.2987	1.6953	0.766059	0.9485	1.0536	0.900247	0.5514	1.0525	0.523895
1305	6.4271	12.8661	0.499538	7.9221	14.8038	0.53514	7.1549	12.4105	0.57652	4.8079	8.4384	0.569764	4.6372	7.8037	0.594231	0.555038	0.0377183	10.7503	13.7791	0.780189	4.0836	4.804	0.850042	7.097	7.5226	0.943424	6.7032	7.0616	0.949247	8.4308	9.0048	0.936256	0.891831	0.0744014	19.7392	13.7791	1.43255	19.0913	14.8038	1.28962	10.4105	7.5226	1.3839	8.5927	7.0616	1.21682	12.9769	9.0048	1.44111
1308	1.2769	1.4307	0.8925	1.7193	0.9547	1.80088	1.0589	1.2555	0.843409				1.1617	0.9912	1.17201	1.1772	0.440255				1.2729	0.7867	1.61802	1.7913	1.1278	1.58831	1.5262	1.5532	0.982617	0.8335	0.8139	1.02408	1.30326	0.346932				1.0642	0.9547	1.1147	0.8529	1.1278	0.756251	0.6031	1.5532	0.388295	0.6096	0.8139	0.748986
1309	3.0483	2.3374	1.30414	1.5766	1.0599	1.4875	1.2809	0.8034	1.59435	2.011	2.448	0.821487	2.8771	2.1002	1.36992	1.31548	0.297691	1.3139	1.2417	1.05815	1.2706	1.3023	0.975658	0.792	1.1775	0.672611	0.6016	0.702	0.85698	1.5302	1.8774	0.815063	0.875692	0.148787	1.3701	1.2417	1.10341	1.2456	1.0599	1.17521	1.1166	1.1775	0.94828	0.6848	0.702	0.975499	2.1727	1.8774	1.15729
1311	0.9166	1.1797	0.776977				0.229	0.3209	0.713618	0.8542	0.8857	0.964435	2.0858	2.1011	0.992718	0.861937	0.13763	1.4881	1.1667	1.27548				2.1023	2.1332	0.985515	1.1516	0.8025	1.43502	1.0424	0.8268	1.26076	1.23919	0.18662	0.9491	1.1667	0.813491				1.3597	2.1332	0.637399	0.8447	0.8025	1.05259	0.6824	0.8268	0.825351
1318	2.6881	3.2049	0.838747	1.2816	1.7985	0.712594	1.9823	2.239	0.885351	0.4207	0.4533	0.928083	1.886	2.6035	0.724409	0.817837	0.0961175	4.4079	5.065	0.870267	2.4274	2.5722	0.943706	2.507	2.6594	0.942694	2.609	2.5825	1.01026	2.3189	2.2683	1.02231	0.957847	0.061242	4.6648	5.065	0.920987	1.3554	1.7985	0.753628	2.4684	2.6594	0.928179	2.412	2.5825	0.933979	2.2277	2.2683	0.982101
1322	1.5662	1.6538	0.947031	0.7798	1.0031	0.77739	0.4988	0.7235	0.689426	1.0701	1.0794	0.991384	0.7571	0.8263	0.916253	0.864297	0.126321	1.3906	3.2947	0.422072	0.5832	0.9489	0.614606	0.5705	0.906	0.629691	0.3125	1.002	0.311876	0.7172	0.9771	0.734009	0.542451	0.171149	3.9792	3.2947	1.20776	1.7676	1.0031	1.76214	1.2806	0.906	1.41347	0.7897	1.002	0.788124	1.2457	0.9771	1.2749
1326				3.3582	5.5061	0.609905	3.6383	5.0119	0.725932	2.8055	3.5072	0.799926	4.9831	5.5769	0.893525	0.757322	0.119838	14.8049	8.8305	1.67656	8.3909	5.2624	1.5945	8.2411	4.884	1.68737	7.7781	4.0723	1.91	5.6487	3.6224	1.55938	1.68556	0.13663	5.6747	8.8305	0.642625	3.1881	5.5061	0.579012	2.8197	4.884	0.577334	2.8943	4.0723	0.710729	2.2347	3.6224	0.616911
1332	2.4795	3.7895	0.654308	3.099	5.1647	0.600035	3.0613	3.9097	0.783001	5.1647	9.9284	0.520195	0.9808	1.4256	0.687991	0.649106	0.0980984	5.8052	5.9965	0.968098	4.8589	4.5635	1.06473	2.3588	2.2894	1.03031	2.4935	2.2869	1.09034	3.1058	3.4931	0.889124	1.00852	0.0809607	7.1126	5.9965	1.18613	4.5605	5.1647	0.883014	2.5959	2.2894	1.13388	3.0105	2.2869	1.31641	3.4877	3.4931	0.998454
1340	2.5724	2.1162	1.21558	1.6972	1.9251	0.881617	1.4899	1.7031	0.874817	0.66	0.5542	1.19091	2.4426	2.0592	1.18619	1.06982	0.175282	1.6804	1.5024	1.11848	1.1354	0.8678	1.30837	1.3775	1.8572	0.741708	0.8077	1.0047	0.803922	1.5104	1.6681	0.905461	0.975587	0.234652	1.5963	1.5024	1.0625	2.4897	1.9251	1.29328	2.2335	1.8572	1.20262	1.9297	1.0047	1.92067	2.2672	1.6681	1.35915
1342	2.319	2.205	1.0517	1.1812	1.3148	0.898388	0.7901	0.8244	0.958394	1.0824	0.7564	1.43099	1.5577	1.3473	1.15616	1.09913	0.209605	1.1953	1.2003	0.995834				0.8349	1.0956	0.762048	0.527	0.6829	0.771709	0.6744	0.7177	0.939668	0.867315	0.118285	1.1445	1.2003	0.953512	1.3223	1.3148	1.0057	1.0247	1.0956	0.935287	1.1096	0.6829	1.62484	0.8429	0.7177	1.17445
1349	1.1342	1.7198	0.659495	1.7258	1.259	1.37077	0.9471	1.0403	0.91041	0.9601	1.503	0.638789	1.7759	1.2613	1.40799	0.997491	0.373611	1.1119	1.0677	1.0414	1.3701	1.23	1.1139	1.399	1.17	1.19573	0.592	0.6732	0.879382	1.612	1.3098	1.23072	1.09223	0.139866	0.7873	1.0677	0.737379	1.5992	1.259	1.27021	1.011	1.17	0.864103	0.363	0.6732	0.539216	1.3481	1.3098	1.02924
1351	1.1617	2.3752	0.489096	1.6061	1.6519	0.972274	1.3578	2.093	0.648734				1.824	2.5316	0.720493	0.707649	0.201187	2.8557	3.2509	0.878434	2.4355	2.8707	0.848399	3.1248	2.8466	1.09773	2.1581	2.6488	0.814746	2.5192	2.0166	1.24923	0.977708	0.187925	2.0193	3.2509	0.621151	1.4076	1.6519	0.85211	1.3928	2.8466	0.489285	0.6692	2.6488	0.252643	0.9605	2.0166	0.476297
1355	8.2163	6.5784	1.24898	9.111	8.9529	1.01766	8.4437	7.4733	1.12985	3.5683	3.0096	1.18564	6.9408	5.0255	1.38112	1.19265	0.135377	10.1014	9.0954	1.11061	5.8925	5.6278	1.04703	7.3383	7.859	0.933745	4.4112	3.2866	1.34218	5.4859	5.8725	0.934168	1.07355	0.168233	8.6321	9.0954	0.949062	7.0469	8.9529	0.787108	5.5645	7.859	0.708042	3.3833	3.2866	1.02942	4.1783	5.8725	0.711503
1358	11.4571	16.9304	0.676718	10.8321	14.3315	0.755825	9.7876	12.0191	0.814337	11.0579	13.7232	0.805781	8.2185	10.1473	0.80992	0.772516	0.0585461	20.2742	17.3195	1.1706	11.9227	10.1432	1.17544	14.5068	10.7154	1.35383	14.1265	9.8266	1.43758	11.4395	8.3786	1.36532	1.30055	0.12078	6.3133	17.3195	0.36452	4.4588	14.3315	0.311119	3.5829	10.7154	0.334369	2.7983	9.8266	0.284768	2.0627	8.3786	0.246187
1359				1.2399	1.8805	0.659346	0.9568	0.9082	1.05351	1.2262	0.7896	1.55294	1.324	1.5646	0.846223	1.028	0.38521	1.1336	0.3385	3.34889				0.3154	0.9529	0.33099	0.7648	0.7923	0.965291	0.3869	0.3031	1.27648	1.48041	1.30631	0.2444	0.3385	0.722009	0.9805	1.8805	0.521404	0.8739	0.9529	0.917095	0.3306	0.7923	0.417266	0.2813	0.3031	0.928077
1362	2.0451	2.7007	0.757248				0.8559	1.1295	0.757769	0.9685	1.1893	0.814345	1.1627	1.6783	0.692784	0.755536	0.0496794				7.6645	7.6216	1.00563	0.9486	1.1766	0.806221	1.1098	1.0419	1.06517	2.1361	2.3791	0.897861	0.94372	0.114879							0.9	1.1766	0.764916	0.9607	1.0419	0.922065	1.4795	2.3791	0.621874
1369	5.8632	12.1301	0.48336	13.4038	20.2671	0.661358	5.072	9.7946	0.517836	6.1172	9.6676	0.632753	3.1473	4.6603	0.675343	0.59413	0.0876036	6.5235	9.5687	0.681754	5.491	8.309	0.66085	5.3749	7.0832	0.758824	5.4153	7.445	0.727374	3.9692	5.3935	0.735923	0.712945	0.0403975	8.5926	9.5687	0.89799	13.5036	20.2671	0.666282	5.5945	7.0832	0.789827	6.1606	7.445	0.827482	5.7322	5.3935	1.0628
1372	1.2483	1.491	0.837223	1.6323	1.5895	1.02693	1.1366	1.4104	0.805871	1.4879	1.9291	0.771292	2.69	2.8972	0.928483	0.873959	0.103559	2.721	2.4521	1.10966				3.1368	2.5468	1.23166	1.3862	1.1186	1.23923	2.3483	2.0929	1.12203	1.17565	0.0693038	1.5264	2.4521	0.622487	0.6429	1.5895	0.404467	1.8992	2.5468	0.74572	0.5718	1.1186	0.511175	1.3916	2.0929	0.664915
1373	13.4296	15.4761	0.867764	11.5296	12.6252	0.913221	8.8428	9.1116	0.970499	10.2399	11.004	0.930562	7.9602	9.4921	0.838613	0.904132	0.0519642	22.3078	15.9648	1.39731	13.0187	9.6559	1.34826	16.1589	10.8133	1.49435	13.4355	8.0383	1.67144	11.5916	8.4704	1.36848	1.45597	0.132848	6.932	15.9648	0.434205	4.6183	12.6252	0.3658	4.2458	10.8133	0.392646	3.0112	8.0383	0.374607	2.5876	8.4704	0.305487
1378	5.684	2.8863	1.9693	4.1286	3.0151	1.36931	3.5985	2.4388	1.47552	0.3559	0.6485	0.548805	2.699	1.9753	1.36637	1.34586	0.510333	2.2488	3.4496	0.651902	0.4466	0.5751	0.776561	1.7318	3.3469	0.517434	0.9244	1.7536	0.527144	1.3968	3.3142	0.421459	0.5789	0.137517	5.7687	3.4496	1.67228	2.993	3.0151	0.99267	2.2564	3.3469	0.674176	1.2483	1.7536	0.71185	2.5879	3.3142	0.780852
1380	3.3403	5.8012	0.575795	2.5208	4.4594	0.565278	4.0233	6.3738	0.631225				4.032	6.8163	0.591523	0.590955	0.0289317	11.8053	10.1414	1.16407				8.443	6.5986	1.27951	6.4136	5.1994	1.23353	7.7249	5.9229	1.30424	1.24534	0.0615948	9.0409	10.1414	0.891484	3.6856	4.4594	0.826479	5.6541	6.5986	0.856864	4.5715	5.1994	0.879236	5.5925	5.9229	0.944217
1384	0.572	0.5831	0.980964	0.8112	0.7095	1.14334	0.6738	0.4418	1.52512				0.9758	1.0052	0.970752	1.15505	0.259078	2.1962	2.1673	1.01333				1.066	1.1866	0.898365	0.749	0.8605	0.870424	0.6363	0.7777	0.818182	0.900076	0.0824951	2.4949	2.1673	1.15116	0.7929	0.7095	1.11755	1.2641	1.1866	1.06531	1.0032	0.8605	1.16583	0.9961	0.7777	1.28083
1385	0.9592	0.6715	1.42844	1.6122	1.806	0.892691	1.7762	1.9121	0.928926				0.269	0.2189	1.22887	1.11973	0.255061				1.4204	0.9963	1.42567	0.6028	0.4765	1.26506	1.8397	1.1438	1.60841	0.5967	0.6309	0.945792	1.31123	0.281123				1.4932	1.806	0.8268	0.4976	0.4765	1.04428	1.4639	1.1438	1.27986	0.4778	0.6309	0.757331
1386	3.4753	1.9219	1.80826				2.4537	1.4707	1.66839	4.2761	2.0452	2.0908	1.8059	1.3317	1.35609	1.73088	0.305453	1.9783	1.4322	1.3813				3.3836	4.017	0.84232	2.1597	1.6669	1.29564	2.7423	2.9819	0.919649	1.10973	0.268298	0.8439	1.4322	0.589233				1.4824	4.017	0.369032	0.7988	1.6669	0.479213	1.2607	2.9819	0.422784
1387				1.8827	1.8407	1.02282	1.0532	0.9886	1.06534				0.8927	0.7992	1.11699	1.06838	0.0471608	1.4648	1.5039	0.974001	0.7933	0.9002	0.881249	0.66	1.5703	0.420302	0.4412	0.5449	0.80969	0.8543	1.4356	0.595082	0.736065	0.225108	1.7148	1.5039	1.14024	1.9401	1.8407	1.054	1.5077	1.5703	0.960135	0.7485	0.5449	1.37365	1.5159	1.4356	1.05593
1390				2.302	1.3994	1.64499	3.18	2.3551	1.35026				1.6279	1.3309	1.22316	1.40614	0.216396				2.0811	1.3518	1.5395	2.0527	2.2456	0.914099	1.6468	1.4552	1.13167	1.4364	1.6945	0.847684	1.10824	0.312045				1.0327	1.3994	0.737959	1.2156	2.2456	0.541325	0.9563	1.4552	0.657161	1.1194	1.6945	0.660608
1392	0.2865	0.1278	2.24178	0.9998	1.3309	0.751221	2.0924	2.6506	0.789406	0.8873	0.9045	0.980984				1.19085	0.707799	3.1342	2.4713	1.26824	0.8031	0.6585	1.21959	0.6503	0.4875	1.33395				0.7711	0.7289	1.0579	1.21992	0.117742	3.4095	2.4713	1.37964	1.8127	1.3309	1.36201	0.6242	0.4875	1.28041				1.1186	0.7289	1.53464
1394	1.0073	1.2822	0.785603	0.2169	0.4101	0.528895	0.3373	0.6276	0.537444				0.4774	0.8146	0.586055	0.609499	0.120071				1.1625	1.5501	0.749952	1.1501	1.2932	0.889344	1.6631	1.7337	0.959278	0.8988	0.7288	1.23326	0.957958	0.203115				0.3389	0.4101	0.826384	0.7612	1.2932	0.588617	1.1236	1.7337	0.648094	0.609	0.7288	0.83562
1401	7.4817	11.9704	0.625017	4.7636	7.6263	0.624628	4.1284	5.6174	0.734931	6.7202	9.771	0.68777	5.0696	6.895	0.735257	0.681521	0.0552467	13.0184	10.1369	1.28426	8.485	7.0954	1.19585	7.8601	5.396	1.45665	6.9756	4.9492	1.40944	5.3901	3.8159	1.41254	1.35175	0.10827	5.7081	10.1369	0.563101	3.2866	7.6263	0.430956	4.0207	5.396	0.745126	3.3497	4.9492	0.676816	2.9462	3.8159	0.772085
1402	6.0453	10.2618	0.589107	5.5522	8.172	0.679418	4.9656	7.3722	0.673557	5.4452	6.6068	0.824181	3.9467	6.0814	0.648979	0.683048	0.0866132	11.9092	11.1346	1.06957	8.3069	6.7823	1.22479	6.5836	4.8785	1.34951	6.4827	4.7227	1.37267	7.3435	5.5045	1.33409	1.27013	0.125686	4.8802	11.1346	0.438291	2.9391	8.172	0.359655	1.9256	4.8785	0.394711	1.972	4.7227	0.417558	1.999	5.5045	0.363157
1406	1.6412	1.911	0.858817	3.1755	3.716	0.854548	3.8527	3.9982	0.963609	1.7557	1.8418	0.953252	2.2192	1.6116	1.37702	1.00145	0.216061	5.7647	5.1635	1.11643	4.1109	3.7142	1.10681	1.6632	1.5095	1.10182	2.6035	2.8632	0.909297	2.7099	2.3062	1.17505	1.08188	0.100844	3.8356	5.1635	0.742829	2.5438	3.716	0.684553	1.3208	1.5095	0.874992	1.7957	2.8632	0.627165	1.6357	2.3062	0.709262
1411	1.4181	0.8059	1.75965	0.7491	1.1982	0.625188	0.8367	1.107	0.755827				0.7341	0.8839	0.830524	0.992796	0.518229	2.0697	1.5963	1.29656				2.08	1.7921	1.16065	0.9673	0.6367	1.51924	1.3127	0.9085	1.44491	1.35534	0.159421	2.0408	1.5963	1.27846	1.1726	1.1982	0.978635	1.4939	1.7921	0.833603	0.8957	0.6367	1.40678	0.8128	0.9085	0.894662
1422				3.5941	4.5002	0.798653	2.9306	3.8404	0.763098	1.5197	1.9744	0.769702	1.9035	1.8358	1.03688	0.842083	0.130778	2.6158	4.1061	0.637052	1.8837	1.9855	0.948728	2.7014	3.551	0.760743	1.8129	2.0615	0.879408	2.3901	2.6435	0.904142	0.826015	0.126472	4.7337	4.1061	1.15285	5.0567	4.5002	1.12366	3.7398	3.551	1.05317	3.0857	2.0615	1.49682	3.5625	2.6435	1.34765
1423	0.7398	0.748	0.989037	1.3295	1.4483	0.917973	1.396	2.0578	0.678394	3.2002	2.362	1.35487	1.6836	2.076	0.810983	0.950251	0.254737	2.2013	1.2433	1.77053	2.9632	2.317	1.2789	2.65	3.0356	0.872974	0.9918	0.9638	1.02905	1.5178	1.3331	1.13855	1.218	0.342803	0.8336	1.2433	0.670474	1.3203	1.4483	0.911621	3.0183	3.0356	0.994301	0.6637	0.9638	0.688628	2.0224	1.3331	1.51707
1424	1.9272	2.3198	0.830761							1.0357	1.2861	0.805303	0.9202	1.1746	0.783416	0.806493	0.0236953	2.5929	2.2419	1.15656	2.0322	1.7568	1.15676	1.3222	1.1507	1.14904	0.643	0.5563	1.15585	0.9319	0.9351	0.996578	1.12296	0.0707217	3.0614	2.2419	1.36554				0.9828	1.1507	0.854089	0.4205	0.5563	0.755887	0.7356	0.9351	0.786654
1425	2.1523	4.0091	0.536854	1.5201	3.0436	0.499441	1.4111	3.0591	0.461279	1.4993	2.1279	0.704591	0.5961	1.3826	0.431144	0.526662	0.107124	3.8406	4.2805	0.897232	1.707	1.5235	1.12045	0.8925	1.1061	0.806889	0.8121	1.5197	0.534382	1.1822	1.2885	0.917501	0.85529	0.212874	4.6673	4.2805	1.09036	2.8528	3.0436	0.937311	1.6321	1.1061	1.47554	1.5412	1.5197	1.01415	1.8704	1.2885	1.45161
1426	2.1569	2.8172	0.765618	1.3842	1.807	0.766021	1.733	2.3781	0.728733	2.8086	2.9433	0.954235	1.8028	2.2627	0.796747	0.802271	0.0883019	4.1811	3.1946	1.3088	1.8346	2.2417	0.818397				1.4853	1.3973	1.06298	1.9398	1.6225	1.19556	1.09644	0.210832	2.8894	3.1946	0.904464	1.3683	1.807	0.757222				0.7592	1.3973	0.543334	1.4687	1.6225	0.905208
1427				2.494	2.4758	1.00735	3.1687	2.2345	1.41808	0.7266	0.6135	1.18435	0.7767	0.6921	1.12224	1.18301	0.173021	2.1235	2.3317	0.910709	1.6173	1.2457	1.29831	2.583	2.1134	1.2222				0.4182	0.6221	0.672239	1.02586	0.2893	1.3514	2.3317	0.579577	3.4811	2.4758	1.40605	1.627	2.1134	0.76985				0.4195	0.6221	0.674329
1429	2.4909	4.021	0.619473	2.2331	3.1894	0.700163	1.983	2.8002	0.708164	3.2601	4.0968	0.795767	3.6515	5.0029	0.729877	0.710689	0.0633326	10.6665	6.9936	1.52518	5.8443	4.0358	1.44811	4.7254	3.4342	1.37598	1.9741	1.256	1.57174	4.7979	3.9677	1.20924	1.42605	0.142348	4.4804	6.9936	0.640643	2.8104	3.1894	0.881169	2.404	3.4342	0.700017	1.2378	1.256	0.98551	2.5031	3.9677	0.630869
1432	2.0995	3.8785	0.541318	1.7536	3.0768	0.569943	2.362	3.9093	0.6042	0.2956	0.9385	0.314971	1.9568	3.7121	0.527141	0.511514	0.113761	1.1296	0.6025	1.87485	6.0805	4.3802	1.38818	3.3678	2.1762	1.54756	4.1052	4.0595	1.01126	3.033	3.1311	0.968669	1.3581	0.379405	0.3804	0.6025	0.631369	1.475	3.0768	0.479394	1.5977	2.1762	0.73417	1.7682	4.0595	0.435571	2.2714	3.1311	0.725432
1433	1.295	2.5463	0.508581	0.6907	1.4396	0.479786	1.0274	1.4516	0.707771	1.9279	2.4352	0.79168	1.3729	2.0558	0.667818	0.631127	0.133154	5.9813	3.7679	1.58744	3.5151	1.8567	1.8932	3.5114	1.9658	1.78624	2.7828	1.6363	1.70067	2.2089	1.755	1.25863	1.64524	0.243539	2.2564	3.7679	0.598848	0.7254	1.4396	0.50389	1.2096	1.9658	0.615322	0.9325	1.6363	0.569883	1.5517	1.755	0.88416
1436				3.0472	2.4523	1.24259	6.7902	4.6791	1.45118				3.7535	3.3806	1.11031	1.26802	0.171853	7.41	7.3904	1.00265	5.5728	5.2976	1.05195	5.9592	6.3769	0.934498	3.3038	3.7511	0.880755	3.8882	4.5518	0.854212	0.944813	0.0825254	6.7204	7.3904	0.909342	1.867	2.4523	0.761326	4.7746	6.3769	0.748734	2.1592	3.7511	0.575618	3.0079	4.5518	0.660816
1438	5.0856	10.8575	0.468395	4.258	9.0162	0.472261	3.5131	8.2568	0.42548	2.8732	5.6525	0.508306	3.0875	6.8207	0.452666	0.465422	0.030219	10.6721	12.868	0.829352	8.0144	8.6955	0.921672	5.2389	5.7603	0.909484	5.7543	6.4173	0.896686	4.5056	4.685	0.961708	0.90378	0.0482134	15.8509	12.868	1.23181	9.5342	9.0162	1.05745	7.5225	5.7603	1.30592	7.1138	6.4173	1.10853	5.1284	4.685	1.09464
1439	2.8113	3.257	0.863156	2.1646	2.1998	0.983999	2.5385	2.3525	1.07906				0.8478	0.8313	1.01985	0.986517	0.0911049	1.1158	0.6797	1.64161	1.6688	1.4774	1.12955				0.9407	1.7577	0.535188	1.0113	1.0925	0.925675	1.05801	0.460637	0.7696	0.6797	1.13226	2.3606	2.1998	1.0731				1.1107	1.7577	0.631905	0.8435	1.0925	0.772082
1440							1.4602	1.2148	1.20201	2.7321	1.8325	1.49091	0.9208	0.9386	0.981036	1.22465	0.255692	1.2917	1.4374	0.898636	0.2506	0.4777	0.524597	1.2759	1.636	0.77989	0.7106	0.8421	0.843843	0.7302	0.844	0.865166	0.782426	0.150503	1.4353	1.4374	0.998539				1.7102	1.636	1.04535	0.9309	0.8421	1.10545	1.0511	0.844	1.24538
1449	0.7282	0.4127	1.76448	0.7575	0.5125	1.47805	0.5766	0.3806	1.51498	0.9241	0.8335	1.1087	2.2522	1.537	1.46532	1.4663	0.234146	0.8297	0.8341	0.994725							0.2304	0.2983	0.772377	0.4317	0.4072	1.06017	0.942423	0.150856	1.2498	0.8341	1.49838	0.5961	0.5125	1.16312				0.9778	0.2983	3.27791	1.3568	0.4072	3.33202
1450				2.6916	3.1486	0.854856	1.9226	2.7724	0.693479	1.722	2.02	0.852475	1.9794	2.4761	0.799402	0.800053	0.0755204	1.5541	3.3492	0.464021	1.154	2.1909	0.526724	1.1753	2.3832	0.49316	1.3269	2.2238	0.596681	0.8371	1.4058	0.595462	0.53521	0.0598268	7.9137	3.3492	2.36286	6.0185	3.1486	1.91148	5.1278	2.3832	2.15164	4.8558	2.2238	2.18356	4.5816	1.4058	3.25907
1452	3.3805	4.7661	0.70928	3.3171	4.6361	0.715494	3.5277	4.4872	0.78617	4.0846	5.7483	0.710575	4.5845	6.5526	0.699646	0.724233	0.0350969	24.4029	11.5902	2.10548	16.5105	7.5462	2.18792	16.199	8.0397	2.01488	10.2344	4.4795	2.28472	8.144	5.227	1.55806	2.03021	0.282166	4.6367	11.5902	0.400053	1.539	4.6361	0.33196	4.3789	8.0397	0.54466	2.7394	4.4795	0.611541	1.67	5.227	0.319495
1454	2.8883	4.3198	0.668619	0.6454	1.1065	0.583281	0.7632	1.9127	0.399017	4.0216	5.9017	0.681431	1.5661	3.4395	0.455328	0.557535	0.126419	5.0325	5.8901	0.8544	2.8803	3.0889	0.932468	4.4425	4.3104	1.03065	3.3336	3.5251	0.945675	3.4632	3.0254	1.14471	0.98158	0.11056	3.9207	5.8901	0.665642	0.8289	1.1065	0.749119	2.4869	4.3104	0.576953	1.7991	3.5251	0.510369	1.9232	3.0254	0.635685
1457				0.2003	0.2182	0.917965	2.8364	2.3914	1.18608	0.7494	0.4619	1.62243	1.534	1.3469	1.13891	1.21635	0.294871	1.8054	1.3419	1.34541	1.5892	1.763	0.901418	0.5119	0.6632	0.771864	0.4661	0.5723	0.814433	0.7477	0.7464	1.00174	0.966972	0.229158	1.5918	1.3419	1.18623	0.3575	0.2182	1.63841	0.535	0.6632	0.806695	0.4593	0.5723	0.802551	0.5193	0.7464	0.69574
1460	0.3873	0.9242	0.419065	1.0197	0.931	1.09527	0.5809	0.6477	0.896866	1.348	1.345	1.00223	0.5988	0.6372	0.939736	0.870634	0.263229	1.9726	0.8974	2.19813	0.8812	0.9375	0.939947							0.607	0.8005	0.758276	1.29878	0.784134	0.6636	0.8974	0.73947	0.7341	0.931	0.788507							0.9574	0.8005	1.196
1466	3.2261	4.3517	0.741342	2.6841	3.2202	0.83352	2.5549	2.4093	1.06043				0.6767	1.2968	0.521823	0.789279	0.223093	2.9874	2.9806	1.00228	6.3047	3.6003	1.75116	5.5239	2.7238	2.02801	2.7536	1.4794	1.8613	3.4877	2.6815	1.30065	1.58868	0.424427	2.0322	2.9806	0.681809	1.6848	3.2202	0.523197	1.2186	2.7238	0.44739	0.9025	1.4794	0.610045	0.861	2.6815	0.321089
1467	5.1339	6.3588	0.807369	3.4785	5.028	0.691826	3.2894	4.3715	0.752465	4.5384	5.4659	0.830312	3.172	4.4371	0.714881	0.759371	0.0590038	20.8693	9.1667	2.27664	15.4606	6.1198	2.52632	11.1396	4.9778	2.23786	7.0636	3.3368	2.11688	8.6479	5.548	1.55874	2.14329	0.359108	3.9644	9.1667	0.432478	1.6076	5.028	0.31973	1.9906	4.9778	0.399896	1.5538	3.3368	0.465656	1.4165	5.548	0.255317
1468	3.8106	4.1634	0.915262	1.1737	1.9168	0.612323	1.2466	1.9358	0.643971	0.6766	1.1438	0.591537	0.2278	0.624	0.365064	0.625631	0.195868	2.6209	1.7785	1.47366	1.9779	2.0824	0.949818	1.9238	0.9679	1.9876	1.0883	0.69	1.57725	1.1501	0.9186	1.25201	1.44807	0.385723	2.3936	1.7785	1.34585	1.9852	1.9168	1.03568	1.9014	0.9679	1.96446	0.9215	0.69	1.33551	1.1084	0.9186	1.20662
1469				2.5014	2.1135	1.18353	1.4165	1.4333	0.988279	1.3793	1.1531	1.19617	1.4222	1.3261	1.07247	1.11011	0.0984152	2.7736	2.5298	1.09637	0.7625	0.8294	0.919339	1.683	1.7182	0.979513	1.0367	0.8167	1.26938	1.484	1.608	0.922886	1.0375	0.148065	2.3949	2.5298	0.946676	2.1554	2.1135	1.01982	1.5333	1.7182	0.892387	0.7807	0.8167	0.95592	1.4243	1.608	0.885759
1471	1.9856	2.0157	0.985067				1.3857	1.0883	1.27327	1.3853	1.8884	0.733584	1.5663	1.2745	1.22895	1.05522	0.249065	2.0614	1.7564	1.17365	1.4061	1.1768	1.19485	2.7934	2.8634	0.975554	2.1036	1.9316	1.08905	2.0828	2.0096	1.03643	1.09391	0.092038	1.8089	1.7564	1.02989				2.1695	2.8634	0.757666	1.0143	1.9316	0.525109	1.0923	2.0096	0.543541
1479	5.0386	4.3981	1.14563	4.3806	3.8384	1.14126	3.8081	2.7746	1.37249	1.3686	1.0609	1.29004	11.0092	8.188	1.34455	1.25879	0.109405	2.4649	3.8964	0.63261	1.7549	2.1642	0.810877	10.952	5.5802	1.96265	10.4427	4.9716	2.10047	12.0938	5.3458	2.2623	1.55378	0.769498	6.0523	3.8964	1.55331	4.8404	3.8384	1.26105	8.8359	5.5802	1.58344	7.8017	4.9716	1.56925	8.3103	5.3458	1.55455
1480	4.0332	4.371	0.922718				2.706	2.7581	0.98111	5.9252	5.6093	1.05632	1.3423	1.6254	0.825827	0.946493	0.0972713	3.7829	2.6186	1.44463				5.3502	3.2727	1.6348	2.6019	1.643	1.58363	3.3004	2.3597	1.39865	1.51543	0.111877	3.2748	2.6186	1.25059				2.5141	3.2727	0.768204	0.9527	1.643	0.579854	1.3985	2.3597	0.59266
1481	1.2156	1.7452	0.696539				0.714	1.2793	0.558118	2.1245	2.8128	0.755297	0.6458	1.1158	0.578778	0.647183	0.0944045				1.0116	1.6056	0.630045	0.7506	0.8664	0.866343	1.1218	1.5077	0.744047	0.9856	0.6239	1.57974	0.955044	0.427496							0.4419	0.8664	0.510042	0.5079	1.5077	0.336871	0.4056	0.6239	0.650104
1483				1.2251	1.2151	1.00823	0.4635	0.2942	1.57546	0.1673	0.2298	0.728024	1.2277	1.5949	0.769766	1.02037	0.390102				1.2756	0.6394	1.995	1.8744	1.4836	1.26341	1.5463	1.282	1.20616	1.4311	1.126	1.27096	1.43388	0.375192				1.4277	1.2151	1.17497	1.0076	1.4836	0.679159	0.9219	1.282	0.719111	0.8589	1.126	0.762789
1486	2.4944	2.5102	0.993706	2.4475	2.4665	0.992297	0.6876	0.7634	0.900707	2.7055	2.6109	1.03623	1.847	2.3533	0.784855	0.94156	0.1006	6.9589	4.2214	1.64848	5.9181	3.7061	1.59685	9.484	7.6484	1.24	5.514	3.1558	1.74726	6.6703	4.824	1.38273	1.52306	0.206916	1.7412	4.2214	0.41247	2.686	2.4665	1.08899	3.6194	7.6484	0.473223	1.6495	3.1558	0.522688	2.1736	4.824	0.45058
1487	8.3121	4.5227	1.83786				1.7744	0.9975	1.77885	4.3236	3.3332	1.29713	0.5912	0.5415	1.09178	1.50141	0.36501				0.4025	0.4507	0.893055	0.729	0.9208	0.791703	1.2417	1.1295	1.09934	1.003	1.0132	0.989933	0.943507	0.131691							0.915	0.9208	0.993701	1.2523	1.1295	1.10872	0.9756	1.0132	0.96289
1495	1.1967	0.8485	1.41037	1.6851	1.6913	0.996334	1.3652	1.0879	1.25489				2.2791	1.7595	1.29531	1.23923	0.174812	2.1423	2.5146	0.851945	0.7473	0.6153	1.21453	2.5455	2.4157	1.05373	2.3296	2.2753	1.02386	1.8129	1.7286	1.04877	1.03857	0.128784	3.6228	2.5146	1.44071	2.3532	1.6913	1.39136	2.4972	2.4157	1.03374	1.7825	2.2753	0.783413	1.7947	1.7286	1.03824
1500	1.1998	1.6157	0.742588	1.6486	1.6093	1.02442	1.1706	1.1105	1.05412	0.9777	1.8427	0.53058	0.2102	0.4021	0.522756	0.774893	0.257166	1.886	2.0997	0.898224	0.3362	0.3493	0.962496				2.2775	1.9446	1.17119	1.7181	1.3228	1.29884	1.08269	0.185316	1.8103	2.0997	0.862171	1.418	1.6093	0.881128				1.9721	1.9446	1.01414	0.9249	1.3228	0.699199
1507	27.1497	4.9929	5.43766	4.8113	4.3086	1.11667	17.0784	4.094	4.17157	18.8847	5.3252	3.54629	17.0424	6.5338	2.60834	3.37611	1.62836	1.6536	1.6884	0.979389	1.9013	3.9771	0.478062	1.6284	7.6855	0.21188	0.9261	1.763	0.525298	1.4944	9.1024	0.164176	0.471761	0.325092	2.0657	1.6884	1.22347	4.0992	4.3086	0.9514	1.1389	7.6855	0.148188	0.7898	1.763	0.447986	1.1195	9.1024	0.12299
1508	1.9739	1.4514	1.36	2.3848	1.442	1.65381	1.0588	0.3546	2.9859	1.1957	0.7207	1.65908				1.9147	0.727683				0.4069	0.4615	0.88169	0.1603	0.9611	0.166788	0.3207	1.0319	0.310786	0.176	0.4651	0.378413	0.434419	0.310966				2.8521	1.442	1.97788	1.3127	0.9611	1.36583	1.2205	1.0319	1.18277	0.5363	0.4651	1.15309
1514	0.939	0.8537	1.09992	2.9671	2.6095	1.13704	0.7766	0.5007	1.55103	2.9737	3.1439	0.945863	1.5161	0.6236	2.43121	1.43301	0.601287	2.5912	2.4941	1.03893							1.6834	1.9968	0.843049	0.6354	0.5184	1.22569	1.03589	0.191341	2.501	2.4941	1.00277	2.8258	2.6095	1.08289				1.4596	1.9968	0.73097	0.4008	0.5184	0.773148
1521	2.372	3.058	0.77567				2.3755	2.4173	0.982708	3.0069	2.4096	1.24788				1.00209	0.236702	3.7972	3.4705	1.09414	2.1957	2.3685	0.927042	1.3083	1.4306	0.914511	1.4424	1.4218	1.01449	1.4137	1.5983	0.884502	0.966936	0.0859888	3.4576	3.4705	0.996283				1.3076	1.4306	0.914022	1.1362	1.4218	0.799128	1.1771	1.5983	0.73647
1526				4.5043	5.8986	0.763622	2.1295	0.9926	2.14538	2.7917	3.496	0.798541	3.756	2.9448	1.27547	1.24575	0.643597	4.6741	5.0044	0.933998	2.9599	3.0767	0.962037	2.8295	3.2712	0.864973	2.0265	2.2184	0.913496	1.7433	4.3376	0.401904	0.815282	0.233788	5.101	5.0044	1.0193	6.3576	5.8986	1.07782	2.1009	3.2712	0.642241	2.5314	2.2184	1.14109	3.0293	4.3376	0.698382
1527	5.0365	4.4177	1.14007	4.195	4.4008	0.953236	1.5591	1.9059	0.818039	4.484	2.3511	1.90719	1.8215	1.993	0.913949	1.1465	0.441025	2.0649	2.319	0.890427							1.6039	1.3067	1.22744	1.8853	2.0607	0.914883	1.01092	0.187915	1.525	2.319	0.657611	2.8951	4.4008	0.657858				1.0193	1.3067	0.780057	1.8138	2.0607	0.880186
1528	3.0231	2.9458	1.02624	2.4666	1.3779	1.79012	1.9206	1.0925	1.75799	1.4902	0.8767	1.69978	1.5413	0.8665	1.77877	1.61058	0.328503							0.8953	1.1167	0.801737	1.0653	2.0057	0.531136	0.3022	0.8926	0.338562	0.557145	0.232681				1.809	1.3779	1.31287	1.7048	1.1167	1.52664	1.2437	2.0057	0.620083	1.2408	0.8926	1.3901
1534	7.2643	6.5867	1.10287	8.5619	8.5088	1.00624	2.0059	2.4912	0.805194	4.6936	4.0392	1.16201	1.6017	2.1432	0.74734	0.964732	0.18196	3.4204	5.7858	0.591171	1.5348	1.61	0.953292	2.2653	3.0565	0.741142	1.5682	1.8597	0.843254	2.306	2.9218	0.78924	0.78362	0.133433	7.7718	5.7858	1.34325	9.4439	8.5088	1.1099	3.7564	3.0565	1.22899	2.4836	1.8597	1.33548	3.7103	2.9218	1.26987
1535	1.846	1.4575	1.26655	1.1185	1.2308	0.908759	1.8388	1.6806	1.09413	3.8388	3.3138	1.15843	1.0973	1.0583	1.03685	1.09294	0.133698	2.5615	2.1789	1.17559	1.6216	1.7948	0.903499	0.9628	1.215	0.792428	1.209	0.6891	1.75446	1.1424	0.9951	1.14803	1.1548	0.372337	3.3486	2.1789	1.53683	1.0498	1.2308	0.852941	1.2312	1.215	1.01333	1.1182	0.6891	1.6227	1.0074	0.9951	1.01236
1536	5.0585	4.2226	1.19796	2.1504	1.9958	1.07746	1.3254	1.0628	1.24708	0.8395	0.9068	0.925783	1.3348	1.008	1.32421	1.1545	0.15613	1.304	2.1392	0.609574	1.7115	1.8423	0.929002	1.1545	1.608	0.717973				0.5698	0.728	0.782692	0.75981	0.133505	1.9316	2.1392	0.902954	1.9338	1.9958	0.968935	1.7064	1.608	1.06119				0.782	0.728	1.07418
1538	1.1233	1.1859	0.947213				0.4535	0.847	0.535419	1.0092	1.0648	0.947784	0.4867	0.8472	0.574481	0.751224	0.227198	1.6965	1.2533	1.35363	0.5177	0.7527	0.687791				0.6492	0.4434	1.46414	0.6083	0.5775	1.05333	1.13972	0.34771	0.8258	1.2533	0.658901							0.652	0.4434	1.47046	0.5659	0.5775	0.979913
1539	1.4153	0.9057	1.56266	3.4013	2.1582	1.57599	3.1627	1.3437	2.35372				1.4019	0.7632	1.83687	1.83231	0.369823				0.9186	1.3257	0.692917	0.5001	1.6352	0.305834	1.2135	1.9367	0.626581	0.2221	1.0331	0.214984	0.460079	0.235088				2.3781	2.1582	1.10189	3.7155	1.6352	2.2722	2.5675	1.9367	1.32571	1.8158	1.0331	1.75762
1541	11.3635	6.1172	1.85763	3.2559	2.2588	1.44143	2.391	1.3773	1.73601	4.0106	3.4154	1.17427	3.8101	3.8184	0.997826	1.44143	0.363372	3.6048	7.4033	0.486918				2.0641	3.194	0.646243	2.2297	3.4819	0.640369	2.046	4.2711	0.479034	0.563141	0.0926536	13.4307	7.4033	1.81415	3.5262	2.2588	1.56109	4.4596	3.194	1.39624	4.4712	3.4819	1.28413	4.8767	4.2711	1.14179
1542	2.4081	2.0011	1.20339				2.0039	2.7821	0.720283	1.6555	1.7569	0.942285	1.7046	2.8323	0.601843	0.86695	0.26499				2.0008	1.741	1.14922	3.2314	2.3144	1.39622	2.8451	1.586	1.79388	2.866	1.8857	1.51986	1.4648	0.268092							2.5009	2.3144	1.08058	1.6848	1.586	1.0623	1.6904	1.8857	0.896431
1545	6.3284	9.3351	0.677915	5.9417	7.8086	0.760917	5.3169	6.38	0.83337	7.1203	8.3591	0.851802	6.6171	8.8148	0.750681	0.774937	0.0698587	10.1986	11.6492	0.875476	7.072	7.9716	0.887149	6.7184	7.0086	0.958594	6.7763	6.9637	0.973089	4.9147	5.1994	0.945244	0.92791	0.0438572	12.196	11.6492	1.04694	7.5462	7.8086	0.966396	7.3688	7.0086	1.05139	7.1153	6.9637	1.02177	5.1882	5.1994	0.997846
1555	7.3269	10.7311	0.682773	4.1545	7.1753	0.579	3.1642	5.679	0.557176	2.283	5.2052	0.4386	3.2019	5.2986	0.604292	0.572368	0.0885678	10.9734	11.1506	0.984108	7.6766	8.3666	0.917529	4.7311	4.4498	1.06322	5.8561	5.9409	0.985726	4.9418	4.51	1.09574	1.00926	0.0706957	8.7392	11.1506	0.783743	3.5989	7.1753	0.501568	3.1415	4.4498	0.705987	4.446	5.9409	0.748371	2.5456	4.51	0.564435
1559	65.4171	25.833	2.53231	61.7798	23.2648	2.65551	49.7012	17.1272	2.90189	59.1572	25.4132	2.32781	49.8858	26.9012	1.85441	2.45438	0.39458	3.3785	27.4874	0.122911	0.8809	19.0876	0.0461504	3.6935	26.738	0.138137	3.413	16.0745	0.212324	3.9449	28.9379	0.136323	0.131169	0.0590711	38.9908	27.4874	1.4185	26.2437	23.2648	1.12804	24.8665	26.738	0.930006	22.1401	16.0745	1.37734	22.6804	28.9379	0.783761
1560				1.8739	1.8106	1.03496	0.9666	1.0171	0.950349	1.0577	1.7133	0.617347	1.242	0.7017	1.76999	1.09316	0.485893	4.9857	6.3394	0.786462				3.477	5.025	0.69194	2.0852	2.3612	0.88311	1.2264	1.4655	0.836847	0.79959	0.0819035	6.6529	6.3394	1.04945	1.3607	1.8106	0.751519	4.7191	5.025	0.939124	2.5267	2.3612	1.07009	0.9052	1.4655	0.617673
1561	4.0476	1.7928	2.2577	3.6411	1.3654	2.66669	4.48	2.2975	1.94995				6.5452	5.1772	1.26424	2.03464	0.591591	0.3641	1.6613	0.219166	1.6354	1.3098	1.24859	3.144	4.699	0.669079	3.1653	3.6812	0.859855	3.5119	5.4581	0.643429	0.728023	0.373475	2.7158	1.6613	1.63474	1.4535	1.3654	1.06452	4.6177	4.699	0.982698	3.7228	3.6812	1.0113	4.4364	5.4581	0.81281
1563	4.1534	3.8027	1.09222	3.2193	3.7915	0.849083				8.6653	7.4354	1.16541	4.459	2.757	1.61734	1.18101	0.320772	3.4314	4.3883	0.781943	1.2344	2.1662	0.569846	2.0959	3.3198	0.631333	1.6557	1.8919	0.875152	3.0877	5.3197	0.580427	0.68774	0.134717	4.376	4.3883	0.997197	2.6376	3.7915	0.695661	3.22	3.3198	0.969938	2.5651	1.8919	1.35583	4.4039	5.3197	0.827847
1564	2.1282	2.3236	0.915906	2.0197	2.2636	0.892251	1.3302	1.9123	0.695602				2.9694	3.7098	0.800421	0.826045	0.100217	1.7686	3.3208	0.532583	1.1056	1.9651	0.562618	2.2401	2.5062	0.893823	1.4687	2.2074	0.665353	1.411	1.7101	0.825098	0.695895	0.159088	3.4432	3.3208	1.03686	2.3894	2.2636	1.05558	3.2131	2.5062	1.28206	2.8221	2.2074	1.27847	2.534	1.7101	1.48178
1566	8.3587	13.622	0.613618	8.8173	12.7571	0.691168	8.2088	10.8058	0.759666	10.2078	12.9331	0.789277	9.8968	13.6484	0.725125	0.715771	0.0679302	14.2377	16.4144	0.867391	10.3868	12.5149	0.829955	9.7709	10.3676	0.942446	8.9271	9.3628	0.953465	10.6479	9.7741	1.0894	0.936531	0.0997865	19.9597	16.4144	1.21599	14.1145	12.7571	1.1064	12.9494	10.3676	1.24903	10.9318	9.3628	1.16758	11.4792	9.7741	1.17445
1570	0.9189	1.2512	0.734415				1.9114	1.0209	1.87227	1.4212	1.5465	0.918978	0.844	0.3884	2.17302	1.42467	0.705348				0.9269	0.7201	1.28718	1.4337	1.2725	1.12668	1.7319	0.6948	2.49266	0.4862	0.455	1.06857	1.49377	0.672312							2.2462	1.2725	1.76519	2.5021	0.6948	3.60118	1.1729	0.455	2.5778
1600	2.4059	1.3522	1.77925	3.5972	1.9225	1.87111	2.4382	1.3616	1.79069	3.0815	1.7027	1.80977				1.8127	0.0409198	2.59	2.9857	0.867468	0.7853	1.2891	0.609185	0.6249	0.9223	0.677545	1.2505	0.9206	1.35835	1.3276	0.9658	1.37461	0.977433	0.367588	4.1714	2.9857	1.39713	2.3739	1.9225	1.2348	1.505	0.9223	1.63179	1.6301	0.9206	1.77069	1.6962	0.9658	1.75626
1601	8.8703	4.1303	2.14762	7.7899	3.0103	2.58775	8.4352	3.044	2.77109	9.4731	3.0866	3.06911	9.0324	5.1241	1.76273	2.46766	0.51662	1.4266	2.5889	0.551045	1.0945	1.4884	0.735353	1.3392	4.2553	0.314713	0.8603	1.3425	0.640819	0.939	3.4077	0.275552	0.503497	0.20154	2.7331	2.5889	1.0557	3.4815	3.0103	1.15653	2.5698	4.2553	0.603906	1.4924	1.3425	1.11166	1.9383	3.4077	0.5688
1603	3.7319	3.8632	0.966013	3.1318	3.6132	0.866766	4.7364	3.2053	1.47768	1.0484	1.0558	0.992991	1.826	3.0703	0.59473	0.979636	0.319883	4.1586	4.2783	0.972022	2.8134	4.3188	0.651431	3.3405	2.1973	1.52027	3.1011	2.395	1.29482	2.9224	2.2139	1.32002	1.15171	0.341767	2.6668	4.2783	0.623332	2.2076	3.6132	0.610982	1.0735	2.1973	0.488554	1.359	2.395	0.567432	1.0565	2.2139	0.477212
1604				2.0094	2.1734	0.924542	1.5289	1.4975	1.02097	1.1885	1.0151	1.17082	1.074	1.3551	0.792561	0.977223	0.159446	2.3093	3.0883	0.747758				1.5978	2.3745	0.6729	0.9074	0.8675	1.04599	1.4842	1.5895	0.933753	0.850101	0.170535	3.2839	3.0883	1.06334	1.9489	2.1734	0.896706	1.2062	2.3745	0.507981	0.5333	0.8675	0.614755	1.1918	1.5895	0.749796
1605				6.0011	3.7168	1.61459	5.7878	3.9899	1.45061	3.6022	2.5536	1.41064	3.129	2.48	1.26169	1.43438	0.145055	2.6849	5.0318	0.533586	0.7563	1.2947	0.584151	0.4695	2.1755	0.215812	0.8693	1.6545	0.525416	1.0397	1.4735	0.705599	0.512913	0.181008	9.476	5.0318	1.88322	5.8129	3.7168	1.56395	2.0282	2.1755	0.932291	2.0357	1.6545	1.2304	1.7382	1.4735	1.17964
1607	10.8261	11.2454	0.962714	12.862	14.33	0.897558	10.3463	9.7156	1.06492	3.2609	5.7181	0.570277	3.5992	4.964	0.72506	0.844105	0.196746	6.2179	6.4171	0.968958	3.9791	5.1099	0.778704	5.1384	4.2338	1.21366	3.5852	3.3344	1.07522	4.3675	3.6907	1.18338	1.04398	0.176918	3.5431	6.4171	0.552134	9.4159	14.33	0.657076	2.4516	4.2338	0.579054	1.7602	3.3344	0.527891	2.0646	3.6907	0.559406
1609	5.0095	3.1301	1.60043	0.8455	1.1096	0.761986	4.1088	2.5444	1.61484	3.0974	1.7493	1.77065	3.1853	2.5093	1.2694	1.40346	0.40242	2.786	1.3429	2.07461	1.8342	1.0678	1.71774	3.1856	3.4372	0.926801	1.8728	2.6018	0.719809	2.4279	1.6409	1.47961	1.38372	0.558492	0.8887	1.3429	0.661777	0.2819	1.1096	0.254056	3.4002	3.4372	0.989235	2.2429	2.6018	0.862057	1.262	1.6409	0.76909
1610	2.6196	1.6657	1.57267	0.8111	0.5907	1.37312	0.8504	0.545	1.56037	1.1365	0.606	1.87541	0.8206	0.5459	1.50321	1.57695	0.184634	0.4476	0.4152	1.07803	0.2146	0.2357	0.910479	1.0195	1.907	0.534609	1.1665	1.4843	0.785892	0.3276	0.8226	0.398249	0.741453	0.275865	0.5628	0.4152	1.35549	0.8559	0.5907	1.44896	2.192	1.907	1.14945	2.3501	1.4843	1.58331	0.9391	0.8226	1.14162
1615	3.7117	4.5543	0.814988	2.6992	3.8698	0.697504	3.6353	3.6087	1.00737	0.3709	0.3702	1.00189	3.0991	2.9343	1.05616	0.915583	0.152737				2.5565	3.0997	0.824757	3.4086	2.8905	1.17924	2.1124	2.1377	0.988165	2.9343	2.878	1.01956	1.00293	0.145288				5.3766	3.8698	1.38937	3.3999	2.8905	1.17623	3.2311	2.1377	1.51148	3.6347	2.878	1.26293
1616	2.581	3.8273	0.674366	1.4302	1.5801	0.905133	1.2553	1.273	0.986096	1.0084	1.1969	0.84251	1.49	1.6084	0.926386	0.866898	0.11924	0.5602	0.626	0.894888	0.7408	1.2636	0.586261	2.0323	2.0633	0.984976	1.1573	1.1473	1.00872	1.0421	1.1789	0.88396	0.87176	0.168647	0.4973	0.626	0.794409	1.741	1.5801	1.10183	2.8975	2.0633	1.4043	2.2426	1.1473	1.95468	2.1693	1.1789	1.84011
1621				1.4489	1.342	1.07966	0.6103	0.7828	0.779637	0.5777	0.6329	0.912782	0.956	0.963	0.992731	0.941202	0.127457	0.5833	1.2079	0.482904	0.5642	0.4321	1.30572	1.3526	1.159	1.16704	1.9873	1.2882	1.5427	1.2031	0.9594	1.25401	1.15047	0.398303	2.0223	1.2079	1.67423	1.6929	1.342	1.26148	1.66	1.159	1.43227	1.5675	1.2882	1.21681	1.1989	0.9594	1.24964
1623	18.0697	30.9756	0.583353	15.9857	26.262	0.608701	15.3298	24.1537	0.634677	17.1273	25.54	0.670607	16.3586	25.2689	0.647381	0.628944	0.0339003	22.817	24.183	0.943514	20.8931	23.5922	0.885594	28.2716	25.4997	1.1087	27.4843	23.8936	1.15028	14.8844	13.3878	1.11179	1.03998	0.117458	36.8766	24.183	1.5249	37.3611	26.262	1.42263	34.6862	25.4997	1.36026	34.1828	23.8936	1.43063	20.1935	13.3878	1.50835
1624	1.6371	2.0798	0.787143	1.8737	1.8592	1.0078	1.04	1.3725	0.757741	0.9449	0.8222	1.14923	1.5202	1.4972	1.01536	0.943456	0.166267	9.0664	9.956	0.910647	1.2553	1.218	1.03062	0.9494	0.8215	1.15569				0.9969	0.919	1.08477	1.04543	0.103425	11.5242	9.956	1.15751	1.601	1.8592	0.861123	1.0333	0.8215	1.25782				1.0135	0.919	1.10283
1631				9.6682	10.7725	0.897489	9.489	10.6745	0.888941	7.8755	8.507	0.925767	9.6316	11.0589	0.870937	0.895783	0.0228481				7.6991	9.5905	0.802784	8.6893	7.8644	1.10489	14.2392	10.6945	1.33145	28.9022	10.2737	2.81322	1.51309	0.893401				8.6709	10.7725	0.804911	7.6138	7.8644	0.968135	11.4824	10.6945	1.07367	12.9026	10.2737	1.25589
1634	19.3888	12.634	1.53465	4.1894	5.1094	0.81994	5.3556	5.6696	0.944617	4.6473	5.6901	0.816734	1.8211	3.0589	0.595345	0.942258	0.354261	10.417	8.2187	1.26748	5.262	4.6376	1.13464	4.5891	3.7187	1.23406	3.6128	2.8379	1.27305	9.9991	5.4813	1.82422	1.34669	0.272665	7.6125	8.2187	0.926241	4.1553	5.1094	0.813266	3.1131	3.7187	0.837147	1.939	2.8379	0.683252	4.8595	5.4813	0.88656
1642	1.3848	2.0375	0.679656	1.8378	2.0555	0.894089	2.5115	2.4804	1.01254				1.7436	2.0192	0.86351	0.862449	0.137771	2.2728	2.7308	0.832284				5.3793	4.0101	1.34144	2.3681	1.7655	1.34132	3.2637	2.9346	1.11214	1.1568	0.241829	2.6735	2.7308	0.979017	1.667	2.0555	0.810995	3.3007	4.0101	0.823097	1.018	1.7655	0.576607	2.0639	2.9346	0.703299
1645	41.7803	46.3866	0.900698	39.4081	44.1852	0.891885	37.3153	41.5568	0.897935	33.4054	36.6477	0.911528	29.9455	35.0086	0.855376	0.891484	0.0214024	71.2735	50.5495	1.40997	39.5212	36.468	1.08372	47.129	37.1607	1.26825	46.8445	31.9072	1.46815	45.0275	37.8425	1.18987	1.28399	0.157322	54.9928	50.5495	1.0879	36.8369	44.1852	0.833693	30.4819	37.1607	0.820272	28.8538	31.9072	0.904304	27.7204	37.8425	0.73252
1650	4.8612	9.592	0.506797	4.7491	9.0107	0.527051	3.7054	5.7438	0.645113	3.5921	7.247	0.495667	4.5769	7.1855	0.636963	0.562318	0.0727935	11.2856	10.0981	1.1176	4.9883	5.2772	0.945255	8.595	6.4862	1.32512	6.0985	4.5957	1.327	8.4154	6.5667	1.28153	1.1993	0.165917	5.3049	10.0981	0.525336	5.2459	9.0107	0.582186	3.6951	6.4862	0.569686	3.163	4.5957	0.688252	4.1464	6.5667	0.631428
1651				2.0105	2.2872	0.879022	1.4183	1.8021	0.787026	0.8571	0.8263	1.03727	0.9371	1.2258	0.76448	0.866951	0.123887	3.4451	2.3537	1.4637	4.1797	3.7221	1.12294	1.5284	1.337	1.14316	1.4086	2.057	0.684784	1.5562	1.5613	0.996733	1.08226	0.28114	2.0216	2.3537	0.858903	1.9972	2.2872	0.873207	1.1108	1.337	0.830815	1.1225	2.057	0.545698	1.235	1.5613	0.791007
1653	2.9958	3.7991	0.788555	4.0668	4.3998	0.924315	3.8979	4.1039	0.949804				2.9033	3.3125	0.876468	0.884785	0.0709916	1.3449	1.1716	1.14792	4.1651	3.7677	1.10548	4.8059	3.8092	1.26166	3.5948	2.7456	1.30929	3.1835	2.754	1.15595	1.19606	0.0855229	1.2439	1.1716	1.06171	3.935	4.3998	0.894359	2.7502	3.8092	0.721989	2.0029	2.7456	0.729494	2.013	2.754	0.730937
1656	8.5674	13.6439	0.627929	6.8483	11.3667	0.602488	5.1282	7.9632	0.643987	1.4198	2.1199	0.669749	5.0032	7.9124	0.632324	0.635295	0.0245051	16.2058	14.371	1.12767	5.6177	6.4726	0.86792	10.2782	7.783	1.3206	8.6337	6.5876	1.3106	9.4092	7.0076	1.34271	1.1939	0.201535	7.3127	14.371	0.508851	5.159	11.3667	0.45387	3.9915	7.783	0.512849	3.2573	6.5876	0.494459	3.3065	7.0076	0.471845
1661				0.6141	0.6998	0.877536	0.8357	1.2176	0.68635	0.7809	0.973	0.802569	1.0515	1.4214	0.739764	0.776555	0.0823904	1.5922	0.9842	1.61776	2.3755	1.7662	1.34498	3.493	2.3497	1.48657	2.2057	1.6981	1.29892	2.2172	1.3197	1.68008	1.48566	0.165765	0.457	0.9842	0.464337	0.2847	0.6998	0.406831	1.9173	2.3497	0.815977	1.539	1.6981	0.906307	0.6936	1.3197	0.525574
1662				1.8047	1.3092	1.37848	2.5994	1.6331	1.5917	2.2168	1.5298	1.44908	1.7978	1.4272	1.25967	1.41973	0.138751	2.1225	1.6534	1.28372	1.6238	1.3662	1.18855	2.0424	1.9175	1.06514	2.736	2.8628	0.955708	1.7884	1.7628	1.01452	1.10153	0.133158	1.8458	1.6534	1.11637	1.282	1.3092	0.979224	1.6419	1.9175	0.856271	3.1724	2.8628	1.10815	1.2304	1.7628	0.69798
1663	19.2904	12.9551	1.48902	20.0421	12.9701	1.54525	15.7126	10.5304	1.49212	8.9411	6.8161	1.31176	11.5782	8.4539	1.36957	1.44154	0.0969423	26.0473	23.3161	1.11714	8.7332	10.1659	0.859068	14.4442	14.7914	0.976527	8.5458	7.6861	1.11185	14.0835	16.1471	0.8722	0.987357	0.124678	29.26	23.3161	1.25493	14.2306	12.9701	1.09719	13.1862	14.7914	0.891477	8.0836	7.6861	1.05172	12.5041	16.1471	0.774387
1670	12.4853	6.8753	1.81596	11.4685	5.1799	2.21404	9.5698	3.4373	2.7841				7.0619	3.5737	1.97608	2.19755	0.423862				1.1005	2.5407	0.433148	1.304	5.362	0.243193	1.2007	2.8894	0.415553	1.5599	5.6673	0.275246	0.341785	0.0965003				5.2618	5.1799	1.01581	3.5842	5.362	0.668445	2.8198	2.8894	0.975912	3.7431	5.6673	0.660473
1671	3.3478	3.4598	0.967628	1.4841	1.8946	0.783332	1.7997	2.0906	0.860853	3.5703	5.2051	0.685923	1.9449	1.532	1.26952	0.913451	0.224268	3.1179	3.0033	1.03816	1.5163	1.5777	0.961083	2.6797	2.6314	1.01836	1.2072	1.2112	0.996697	1.4428	1.3409	1.07599	1.01806	0.0431947	3.3534	3.0033	1.11657	2.5205	1.8946	1.33036	2.8921	2.6314	1.09907	1.8013	1.2112	1.4872	1.5084	1.3409	1.12492
1675	2.3187	1.9216	1.20665	1.1162	0.6108	1.82744	0.9658	0.4991	1.93508				1.172	0.7304	1.6046	1.64344	0.322079	2.6979	3.098	0.870852				0.7597	0.8867	0.856772	0.438	0.5129	0.853968	0.7498	0.7457	1.0055	0.896773	0.0728593	4.7833	3.098	1.544	1.1085	0.6108	1.81483	1.1557	0.8867	1.30337	0.9513	0.5129	1.85475	0.7907	0.7457	1.06035
1679	2.2766	2.0032	1.13648	3.0525	2.6997	1.13068	3.178	2.7727	1.14618	1.5897	1.2346	1.28762	3.0706	2.6991	1.13764	1.16772	0.0672563	6.477	3.8955	1.66269				5.3909	2.5578	2.10763	2.7648	1.4258	1.93912	4.4063	2.8785	1.53076	1.81005	0.261363	4.6688	3.8955	1.19851	2.8033	2.6997	1.03837	2.7324	2.5578	1.06826	1.3978	1.4258	0.980362	2.9753	2.8785	1.03363
1681	8.3515	6.8333	1.22218	19.1848	11.1006	1.72827	8.7632	6.5731	1.33319	10.0688	5.8499	1.72119	5.9663	4.546	1.31243	1.46345	0.24215	4.2389	4.895	0.865965	2.7899	2.6778	1.04186	3.949	5.0158	0.787312	2.6502	3.0284	0.875116	3.4284	4.9952	0.686339	0.851319	0.13077	6.9199	4.895	1.41367	13.6851	11.1006	1.23283	5.788	5.0158	1.15395	4.2837	3.0284	1.41451	5.0255	4.9952	1.00607
1683	13.5408	9.2305	1.46696	7.8323	5.9242	1.32209	7.2942	5.986	1.21854	9.9165	6.2706	1.58143	6.1441	5.4995	1.11721	1.34125	0.186485	6.7482	6.5298	1.03345	3.9315	4.4663	0.880259	4.5388	6.0607	0.74889	3.6382	3.7192	0.978221	4.2743	5.7598	0.742092	0.876582	0.131666	6.8642	6.5298	1.05121	5.5508	5.9242	0.93697	4.4881	6.0607	0.740525	3.1883	3.7192	0.857254	3.9225	5.7598	0.681013
1687				2.6901	2.7184	0.989589	1.8459	1.994	0.925727	1.7817	1.6701	1.06682	0.9026	1.0351	0.871993	0.963533	0.0839771				0.2937	0.8385	0.350268	1.1495	2.0247	0.567738	1.8322	3.1524	0.581208	0.7335	1.3397	0.547511	0.511681	0.108496				3.8575	2.7184	1.41903	2.6211	2.0247	1.29456	3.3351	3.1524	1.05796	2.0104	1.3397	1.50063
1688	2.2669	3.9955	0.567363	1.0201	1.4624	0.697552	1.6476	1.9986	0.824377	2.087	3.0473	0.684869				0.69354	0.105088	0.9839	1.2493	0.787561	2.799	4.1609	0.672691	0.8826	0.6126	1.44074				0.9947	1.1539	0.862033	0.940757	0.342303	2.6848	1.2493	2.14904	1.8739	1.4624	1.28139	1.2623	0.6126	2.06056				1.2694	1.1539	1.1001
1690	6.0882	9.8497	0.61811	5.842	8.5031	0.687044	5.0813	7.6676	0.662698	5.4235	7.8268	0.69294	3.4804	5.0217	0.693072	0.670773	0.0319841	0.3461	0.493	0.702028	5.9428	10.8594	0.547249	4.344	7.4924	0.579788	2.5436	4.5519	0.5588	2.0892	3.15	0.663238	0.610221	0.0685113	0.2665	0.493	0.540568	15.153	8.5031	1.78206	15.3178	7.4924	2.04445	8.7909	4.5519	1.93126	7.619	3.15	2.41873
1691	0.8047	0.8956	0.898504				0.2778	0.5582	0.497671				2.2612	1.4943	1.51322	0.969797	0.511513	1.263	0.9261	1.36378	1.6105	1.4194	1.13463	0.6513	0.4865	1.33875	1.6787	0.9104	1.84391	0.9151	0.679	1.34772	1.40576	0.262255	0.7307	0.9261	0.789008				0.313	0.4865	0.643371	0.9893	0.9104	1.08667	0.7845	0.679	1.15538
1693	1.4355	1.2375	1.16	1.6151	1.0857	1.48761	2.1377	1.3064	1.63633	1.9116	2.2518	0.848921				1.28322	0.351312				2.8408	3.3675	0.843593	1.0707	1.4732	0.726785	0.8565	0.8072	1.06108	0.9946	1.5665	0.634919	0.816593	0.184003				0.8721	1.0857	0.803261	1.2958	1.4732	0.879582	0.8416	0.8072	1.04262	1.21	1.5665	0.772423
1694	1.5684	1.8572	0.844497	1.5274	1.646	0.927947	1.9639	1.8114	1.08419	1.5179	1.3464	1.12738	0.3083	0.2508	1.22927	1.04266	0.155041	2.6692	3.124	0.854417				1.0925	1.3395	0.815603	0.8772	1.5157	0.578742	1.1734	1.2725	0.922122	0.792721	0.149289	3.4783	3.124	1.11341	2.0212	1.646	1.22795	1.5152	1.3395	1.13117	1.4104	1.5157	0.930527	1.4433	1.2725	1.13422
1701	11.3657	22.1067	0.514129	8.7578	15.0942	0.58021	10.5272	18.0116	0.584468	18.33	27.1664	0.674731	14.5138	22.3569	0.649187	0.600545	0.0632637	2.5888	3.6973	0.700187	16.9897	20.0305	0.848192	20.6844	20.4352	1.01219	11.3189	11.5421	0.980662	14.1102	13.1331	1.0744	0.923127	0.149536	4.9714	3.6973	1.3446	21.3196	15.0942	1.41244	29.3874	20.4352	1.43808	17.2212	11.5421	1.49203	22.082	13.1331	1.6814
1704	0.7961	2.1764	0.365788	0.6753	1.8541	0.36422	0.7254	1.2816	0.566011	1.0836	1.8594	0.582769	0.6118	0.9822	0.622887	0.500335	0.125258				1.5203	1.897	0.801423	1.3043	1.3491	0.966793	1.1008	1.1599	0.949047	1.0977	0.8497	1.29187	1.00228	0.206799				0.9236	1.8541	0.498139	0.7594	1.3491	0.562894	0.4825	1.1599	0.415984	0.6507	0.8497	0.7658
1705	0.8002	0.7958	1.00553				0.9978	1.1501	0.867577				1.7237	1.9759	0.872362	0.915156	0.078302	7.0505	7.9838	0.883101	1.2431	1.4279	0.870579	0.5944	0.813	0.731119	1.2652	1.7508	0.722641	1.3322	1.2861	1.03584	0.848657	0.128842	10.7608	7.9838	1.34783				1.559	0.813	1.91759	2.4264	1.7508	1.38588	2.7371	1.2861	2.12822
1706	3.9345	2.8957	1.35874	3.8126	2.7136	1.405	3.8849	5.4082	0.718335	0.2207	0.3743	0.589634				1.01793	0.423936	5.0649	6.5618	0.771877	3.7296	5.0186	0.743155	2.2421	2.6929	0.832597	0.8451	1.004	0.841733	1.5295	1.4859	1.02934	0.843741	0.111645	5.0649	6.5618	0.771877	2.6902	2.7136	0.991377	2.1895	2.6929	0.813064	0.9482	1.004	0.944422	1.8293	1.4859	1.23111
1707	1.2052	1.8733	0.643357	2.2408	2.4434	0.917083	1.4707	1.6579	0.887086	1.0791	0.9716	1.11064	0.4295	0.7836	0.548111	0.821256	0.225564				0.4891	0.5067	0.965265	1.8069	1.5822	1.14202	0.261	0.2704	0.965237	1.3488	1.2147	1.1104	1.04573	0.0938206				1.8651	2.4434	0.763322	0.6629	1.5822	0.418974	0.1934	0.2704	0.715237	0.4955	1.2147	0.40792
1716	7.7731	6.5111	1.19382	6.0708	4.7119	1.2884	4.5602	3.4436	1.32425	10.4201	6.6787	1.5602	3.9433	3.2112	1.22798	1.31893	0.14413				1.8977	3.1014	0.611885	3.0507	4.6022	0.662879	2.2638	3.2484	0.696897	1.682	3.0957	0.543334	0.628749	0.0668058				6.9217	4.7119	1.46898	4.8655	4.6022	1.05721	4.5236	3.2484	1.39256	4.093	3.0957	1.32216
1717				1.5918	2.1117	0.7538	0.9775	1.6946	0.576832	0.9247	1.6799	0.550449				0.627027	0.110578	2.3062	2.8009	0.823378	1.7739	2.0315	0.873197	1.542	1.5595	0.988778	1.7613	2.2194	0.793593	1.6531	1.5286	1.08145	0.912079	0.120402	3.4554	2.8009	1.23367	1.9	2.1117	0.899749	1.4251	1.5595	0.913819	1.6062	2.2194	0.723709	1.5803	1.5286	1.03382
1718				1.697	1.5362	1.10467	1.3472	2.1402	0.629474	1.5866	1.4184	1.11858	0.6246	0.8987	0.695004	0.886934	0.260893				5.0087	3.6547	1.37048	0.6078	0.9243	0.657579	1.1701	1.2175	0.961068	1.048	1.0972	0.955159	0.986072	0.292836				2.0582	1.5362	1.3398	0.8002	0.9243	0.865736	1.2067	1.2175	0.991129	1.2782	1.0972	1.16497
1719	4.0073	4.1474	0.96622	2.9987	2.9807	1.00604	2.9898	2.4655	1.21265	4.91	3.6773	1.33522	3.0499	3.4001	0.897003	1.08343	0.183425				2.7252	2.7573	0.988358	3.0564	3.1595	0.967368	2.2996	2.0591	1.1168	2.2622	2.4676	0.916761	0.997322	0.0851318				3.2864	2.9807	1.10256	3.5335	3.1595	1.11837	3.3707	2.0591	1.63698	3.4916	2.4676	1.41498
1722	4.0744	6.6113	0.616278	3.6233	5.6081	0.646083	4.4091	5.9563	0.740241	1.5576	2.5473	0.611471	6.4101	8.1654	0.785032	0.679821	0.0783703	7.8911	7.7136	1.02301	6.1938	6.681	0.927077	7.2281	5.9066	1.22373	4.7289	3.6668	1.28965	5.817	5.3267	1.09205	1.1111	0.147101	6.3969	7.7136	0.829301	4.1851	5.6081	0.74626	5.1199	5.9066	0.86681	3.41	3.6668	0.929966	4.648	5.3267	0.872585
1723	1.4447	2.6973	0.53561	1.2022	1.7596	0.683223	0.4154	1.0598	0.391961				0.648	1.0556	0.613869	0.556166	0.124979	2.2808	2.399	0.950729	1.5316	1.5641	0.979221	1.1365	0.9776	1.16254	1.3901	1.412	0.98449	1.2641	1.1396	1.10925	1.03725	0.0928956	3.18	2.399	1.32555	1.6579	1.7596	0.942203	1.1859	0.9776	1.21307	1.0897	1.412	0.771742	1.2371	1.1396	1.08556
1727	3.7075	4.368	0.848787	4.6692	5.856	0.797336	3.5174	4.1799	0.841503	21.1262	9.72	2.17348	4.8761	5.069	0.961945	1.12461	0.589474	8.2938	6.4199	1.29189	8.9356	6.0601	1.4745	7.6113	5.2436	1.45154				5.8952	4.4863	1.31404	1.38299	0.0933194	5.2451	6.4199	0.817006	5.378	5.856	0.918374	5.2577	5.2436	1.00269				4.7792	4.4863	1.06529
1728	6.2819	4.017	1.56383	1.2896	0.6624	1.94686	0.8857	1.3933	0.635685				0.92	0.6039	1.52343	1.41745	0.555004	1.4511	1.5634	0.928169	1.5591	1.8617	0.83746				0.9748	1.2522	0.77847	0.8943	1.3471	0.663871	0.801993	0.110769	1.6374	1.5634	1.04733	0.9414	0.6624	1.4212				1.6692	1.2522	1.33301	1.351	1.3471	1.0029
1729	1.7188	3.1288	0.549348	0.8312	1.6459	0.505012	0.6605	1.166	0.566467	3.1895	3.907	0.816355	0.8138	0.9363	0.869166	0.66127	0.168228	2.339	1.8896	1.23783	1.795	1.8721	0.958816	1.4114	1.4079	1.00249	0.8622	0.6906	1.24848	1.3186	1.2587	1.04759	1.09904	0.135302	1.6281	1.8896	0.861611	1.0023	1.6459	0.608968	0.7313	1.4079	0.519426	0.3847	0.6906	0.557052	0.7296	1.2587	0.579646
1732	25.6339	34.5217	0.742545	26.0163	34.0435	0.764208	20.7883	25.5907	0.812338	28.6972	34.941	0.821304	21.3253	28.9969	0.735434	0.775166	0.0396025	62.6027	45.8031	1.36678	54.9582	36.0794	1.52326	53.5043	36.5342	1.4645	35.1032	22.1025	1.5882	40.8024	28.1737	1.44824	1.4782	0.0831114	36.1421	45.8031	0.789075	24.8746	34.0435	0.730671	29.2577	36.5342	0.80083	18.8689	22.1025	0.8537	22.0721	28.1737	0.783429
1733	1.5296	1.3465	1.13598	1.191	0.9432	1.26272	1.3285	0.8769	1.515	0.705	0.6821	1.03357				1.23682	0.20779	2.471	1.7846	1.38462	0.1278	0.2407	0.530951	0.9333	0.9286	1.00506	1.3662	1.3866	0.985288	0.774	0.8671	0.892631	0.959711	0.304794	1.6825	1.7846	0.942788	0.9488	0.9432	1.00594	0.9415	0.9286	1.01389	1.0097	1.3866	0.728184	0.6821	0.8671	0.786645
1735	4.2122	5.6868	0.740698	8.1318	10.5239	0.772698	4.2203	4.7634	0.885985	2.1452	2.6049	0.823525	3.1974	3.722	0.859054	0.816392	0.0599017				2.6269	3.8111	0.689276	6.6899	6.9714	0.959621	3.6594	3.9318	0.930719	2.5786	3.0786	0.837589	0.854301	0.121716				15.539	10.5239	1.47654	11.4049	6.9714	1.63596	6.6818	3.9318	1.69943	4.784	3.0786	1.55395
1738	2.9659	3.0224	0.981306	1.8246	1.4086	1.29533	0.9945	1.0642	0.934505	0.3821	0.5634	0.678204	1.0656	1.6172	0.658917	0.909652	0.260257				0.9582	1.5957	0.600489	1.4328	1.4319	1.00063	1.5915	1.3878	1.14678	1.62	1.6253	0.996739	0.936159	0.234422				1.6763	1.4086	1.19005	1.5483	1.4319	1.08129	1.8412	1.3878	1.3267	2.1055	1.6253	1.29545
1740	1.2853	1.275	1.00808	1.6807	1.8801	0.893942	0.9966	1.0955	0.909722	0.9348	0.9939	0.940537	0.842	0.87	0.967816	0.944019	0.0457331	2.3138	1.7276	1.33931	1.1772	0.7792	1.51078	0.9666	0.7637	1.26568	1.2778	0.8863	1.44172	1.2492	0.9827	1.27119	1.36574	0.107773	1.9941	1.7276	1.15426	1.5196	1.8801	0.808255	0.2752	0.7637	0.360351	0.8242	0.8863	0.929933	0.7437	0.9827	0.756793
1742	5.5611	10.3348	0.538095	7.2592	11.997	0.605085	5.4639	8.8777	0.615463	3.6358	3.8608	0.941722	4.6405	6.8337	0.679061	0.675885	0.156787				8.3039	10.0453	0.826645	8.8926	9.4447	0.941544	4.8854	6.4427	0.758285	3.4004	3.8012	0.89456	0.855258	0.0800259				17.3384	11.997	1.44523	13.6724	9.4447	1.44763	8.9737	6.4427	1.39285	5.2317	3.8012	1.37633
1744	5.6058	9.2257	0.607629	2.9719	4.7146	0.630361	0.9907	1.5287	0.648067	4.0448	5.2063	0.776905	1.2309	1.4077	0.874405	0.707473	0.114161	14.3397	12.5536	1.14228	4.4089	4.0293	1.09421	3.5024	2.6482	1.32256	2.4312	2.3451	1.03671	2.2537	1.8179	1.23973	1.1671	0.114424	9.3528	12.5536	0.745029	2.7855	4.7146	0.590824	2.1012	2.6482	0.793445	1.926	2.3451	0.821287	1.866	1.8179	1.02646
1747				4.7386	7.0497	0.67217	2.7645	3.8522	0.717642	5.7938	6.4347	0.900399	4.1567	5.3052	0.783514	0.768431	0.0991443	1.7298	1.7832	0.970054	7.5717	7.9022	0.958176	3.6345	4.3599	0.83362	2.1712	3.1728	0.684317	2.8796	3.5971	0.800534	0.84934	0.118616	1.4995	1.7832	0.840904	4.6797	7.0497	0.663815	3.3317	4.3599	0.764169	2.5801	3.1728	0.813193	3.5291	3.5971	0.981096
1752	23.0123	38.7287	0.594192	24.2934	37.5002	0.647821	20.0284	31.6883	0.632044	23.0994	38.4011	0.60153	20.7313	33.1452	0.625469	0.620211	0.0221129	30.5248	57.1321	0.534285	21.6401	40.3595	0.536184	17.7388	29.3192	0.605023	11.8277	21.9269	0.539415	12.7781	19.0542	0.670619	0.577105	0.0601101	39.3538	57.1321	0.688821	21.2361	37.5002	0.566293	24.1987	29.3192	0.825353	16.4669	21.9269	0.750991	18.0919	19.0542	0.949497
1756				1.3034	1.2992	1.00323	2.9444	3.0951	0.95131	3.0921	2.9072	1.0636	2.0108	2.0443	0.983613	1.00044	0.0472369				3.915	3.658	1.07026	3.7837	2.3781	1.59106	2.4987	1.9623	1.27335	3.421	2.7177	1.25879	1.29836	0.215944				1.0775	1.2992	0.829357	2.0029	2.3781	0.842227	1.7064	1.9623	0.869592	1.8926	2.7177	0.696398
1758	3.1702	5.7962	0.546945	3.0436	4.5098	0.674886	4.2041	5.5851	0.752735	14.0354	18.7721	0.747673	5.317	7.4441	0.714257	0.687299	0.0844203	3.7794	4.8634	0.777111	1.8476	1.5076	1.22552	12.2073	10.5187	1.16053	4.8022	3.8336	1.25266	4.5731	4.4171	1.03532	1.09023	0.194094	5.8057	4.8634	1.19375	6.4059	4.5098	1.42044	13.8916	10.5187	1.32066	5.8863	3.8336	1.53545	5.9803	4.4171	1.3539
1759	21.5163	19.3372	1.11269	20.9848	14.2814	1.46938	16.3907	10.517	1.5585	20.3246	12.4961	1.62648	15.2598	9.0071	1.6942	1.49225	0.227913				7.9711	15.4909	0.514567	6.5624	15.9359	0.4118	4.4251	8.3309	0.531167	1.6309	8.1304	0.200593	0.414532	0.152083				20.1311	14.2814	1.4096	15.7944	15.9359	0.991121	14.1526	8.3309	1.69881	11.173	8.1304	1.37423
1760	2.0619	3.0493	0.676188	1.7504	2.4833	0.704869	1.5051	2.0055	0.750486				0.6441	0.518	1.24344	0.843745	0.268212	2.1304	2.1	1.01448	0.6399	0.7447	0.859272	2.1148	2.0994	1.00734	1.9434	2.1964	0.884812	2.1977	2.4188	0.908591	0.934897	0.0715888	1.6767	2.1	0.798429	1.6452	2.4833	0.662506	1.3434	2.0994	0.639897	1.22	2.1964	0.555454	1.6415	2.4188	0.678642
1763	1.7914	1.9723	0.90828	1.3248	1.3263	0.998869	1.2673	1.3088	0.968292							0.95848	0.0460848	1.0545	1.5146	0.696223	0.4078	0.748	0.545187	0.5771	1.3032	0.442833	0.7198	1.5731	0.457568	0.9337	1.5323	0.609345	0.550231	0.106012	1.4084	1.5146	0.929882	1.0712	1.3263	0.80766	1.0168	1.3032	0.780233	0.9636	1.5731	0.612548	1.002	1.5323	0.653919
1764	1.6945	2.6679	0.635144	1.528	2.0727	0.737203	1.8793	2.0476	0.917806	1.4004	1.981	0.706916	1.9255	2.248	0.856539	0.770721	0.114646				2.4477	2.9061	0.842263	2.8745	2.7152	1.05867	2.4848	1.9707	1.26087	2.9295	2.8229	1.03776	1.04989	0.17112				2.0671	2.0727	0.997298	2.1775	2.7152	0.801967	2.1031	1.9707	1.06718	2.7349	2.8229	0.968826
1765	1.9902	3.2667	0.609239	3.0615	4.0284	0.759979	3.7304	4.8133	0.775019	4.0312	5.5747	0.723124	4.0902	5.4876	0.745353	0.722543	0.0661697				0.6685	0.2537	2.635	3.7522	4.1118	0.912544	3.05	2.4715	1.23407	3.1927	4.0599	0.786399	1.392	0.849829				4.1496	4.0284	1.03009	3.6097	4.1118	0.877888	2.7252	2.4715	1.10265	3.68	4.0599	0.906426
1766	6.1231	9.7513	0.627927	4.2939	6.4432	0.666424	7.5669	9.7809	0.77364	7.5455	10.047	0.75102	6.0129	8.3506	0.720056	0.707813	0.0600936	4.3179	5.9289	0.72828	7.7901	10.3742	0.750911	5.821	6.6417	0.876432	3.3874	4.0056	0.845666	5.2844	5.6589	0.933821	0.827022	0.0862234	7.5479	5.9289	1.27307	8.1248	6.4432	1.26099	8.3268	6.6417	1.25372	5.8002	4.0056	1.44802	8.6576	5.6589	1.52991
1774	3.6545	3.8302	0.954128				3.8591	3.907	0.98774	4.5615	5.0082	0.910806	4.5985	6.7648	0.679769	0.883111	0.139171	7.3593	5.4008	1.36263	6.6609	5.0681	1.31428	12.2574	8.6029	1.4248	5.7708	4.2221	1.36681	5.8	4.5528	1.27394	1.34849	0.0571979	4.4087	5.4008	0.816305				7.3343	8.6029	0.852538	4.3431	4.2221	1.02866	3.3322	4.5528	0.731901
1779				1.5132	1.2696	1.19187	1.736	1.1476	1.51272	3.6189	3.8992	0.928113				1.2109	0.292769	4.3625	6.368	0.685066	1.4329	1.3948	1.02732	1.9976	1.7948	1.11299	1.771	1.7481	1.0131	1.4822	1.6715	0.886748	0.945045	0.166278	8.1137	6.368	1.27414	1.0059	1.2696	0.792297	1.3801	1.7948	0.768944	0.8666	1.7481	0.495738	0.6979	1.6715	0.417529
1780	6.1869	6.9429	0.891112	4.4118	3.543	1.24522	6.371	5.2629	1.21055	2.5248	1.9117	1.32071	8.8863	7.6418	1.16285	1.16609	0.16414	8.5179	8.8828	0.958921	4.4372	6.4375	0.689274	5.2375	6.2896	0.832724	8.3726	7.4571	1.12277	3.632	4.5974	0.790012	0.87874	0.167232	13.1785	8.8828	1.4836	5.2908	3.543	1.49331	8.4285	6.2896	1.34007	12.5744	7.4571	1.68623	7.6174	4.5974	1.65689
1783	8.9814	7.392	1.21502	7.2438	5.6011	1.29328	5.7112	3.7161	1.53688	2.4675	1.7486	1.41113	7.2577	6.0694	1.19579	1.33042	0.143146	1.8895	6.6214	0.285363	0.7106	2.6863	0.264527	1.7183	6.1715	0.278425	2.573	6.0668	0.424112	1.4649	4.5188	0.324179	0.315321	0.064716	8.891	6.6214	1.34277	8.79	5.6011	1.56933	7.6171	6.1715	1.23424	7.5526	6.0668	1.24491	6.9256	4.5188	1.53262
1789	0.6554	0.7002	0.936018	1.0718	1.0566	1.01439	0.9502	0.7119	1.33474	1.1233	1.9097	0.588208	2.2245	1.5767	1.41086	1.05684	0.331124	2.2112	1.2226	1.8086	1.7088	1.3117	1.30274	2.0142	1.4629	1.37685	1.5576	0.9038	1.72339	2.2993	2.4527	0.937457	1.42981	0.350371	1.368	1.2226	1.11893	1.0975	1.0566	1.03871	1.4899	1.4629	1.01846	0.902	0.9038	0.998008	1.9315	2.4527	0.787499
1794	0.9209	1.0897	0.845095				1.9306	2.1656	0.891485	1.5852	2.2352	0.709198	1.2263	1.2903	0.950399	0.849044	0.102708				2.5464	2.5131	1.01325	1.9138	1.9979	0.957906	0.5776	0.5863	0.985161	2.2889	1.9032	1.20266	1.03974	0.110935							2.0115	1.9979	1.00681	0.3258	0.5863	0.555688	1.5722	1.9032	0.826082
1795	9.5022	11.0236	0.861987	6.8506	7.4961	0.913889	9.4206	8.6414	1.09017	13.4204	10.7351	1.25014	7.2674	6.4649	1.12413	1.04806	0.15892	4.6367	4.6073	1.00638	0.758	0.735	1.03129	12.7503	10.6475	1.19749	6.8857	5.8421	1.17863	6.1278	6.0327	1.01576	1.08591	0.0939106	5.5904	4.6073	1.21338	8.5253	7.4961	1.1373	10.2738	10.6475	0.964903	6.1233	5.8421	1.04813	5.9916	6.0327	0.993187
1796	10.6263	15.3096	0.694094	7.8014	10.7945	0.72272	15.2465	17.4197	0.875245	20.5454	25.9962	0.790323	18.2072	22.908	0.794797	0.775436	0.0706289				29.6161	15.8699	1.86618	47.2172	29.9439	1.57686	28.7648	17.0385	1.68822	33.106	22.5311	1.46935	1.65015	0.16949				8.0849	10.7945	0.748983	25.0058	29.9439	0.835088	16.49	17.0385	0.967808	19.4991	22.5311	0.86543
1807	10.2948	17.0814	0.602691	7.4513	11.8378	0.62945	5.9862	10.1018	0.592587	0.8358	2.4228	0.344973	5.5859	9.1471	0.610674	0.556075	0.118781	9.0955	8.7237	1.04262	4.7793	7.7442	0.617146	7.723	7.9707	0.968924	5.3726	6.5189	0.824157	8.1838	9.348	0.87546	0.865661	0.162447	6.9079	8.7237	0.791854	6.1659	11.8378	0.520865	4.2729	7.9707	0.536076	3.2982	6.5189	0.505944	4.8701	9.348	0.520978
1808	3.2093	4.4755	0.717082	2.8372	3.937	0.72065				4.8515	6.1677	0.786598	2.1751	3.0995	0.701758	0.731522	0.0376207	6.2749	5.2469	1.19593	4.554	4.4169	1.03104	3.8084	3.4526	1.10305	3.1061	2.796	1.11091	2.8411	2.4856	1.14302	1.11679	0.060264	4.5762	5.2469	0.872172	2.7938	3.937	0.709627	2.318	3.4526	0.671378	1.349	2.796	0.482475	2.3329	2.4856	0.938566
1809	1.284	1.4659	0.875912	0.668	0.7423	0.899906	0.7206	0.9051	0.796155	1.1374	1.0068	1.12972	0.9887	1.1296	0.875266	0.915391	0.126057				0.8817	1.5606	0.564975	1.4323	1.4962	0.957292	0.7566	0.7773	0.973369	0.7706	1.0643	0.724044	0.80492	0.19639				0.9	0.7423	1.21245	1.4619	1.4962	0.977075	0.6617	0.7773	0.85128	1.319	1.0643	1.23931
1812	2.7578	3.6419	0.757242				3.3649	3.0591	1.09996	4.425	4.4661	0.990797	10.7146	13.3753	0.801074	0.912269	0.161032	9.3258	6.0891	1.53156	4.4072	2.9123	1.51331	17.3219	9.9286	1.74465	11.4414	6.8474	1.67091	13.8689	9.915	1.39878	1.57184	0.136635	6.0061	6.0891	0.986369				7.9491	9.9286	0.800626	5.7811	6.8474	0.844277	7.8092	9.915	0.787615
1813				4.2448	5.047	0.841054	1.6607	1.5681	1.05905	13.5365	10.4444	1.29605	2.475	2.6561	0.931817	1.03199	0.197444	2.1059	1.3798	1.52624				7.0683	4.7704	1.4817	5.9485	3.5453	1.67786	4.4147	3.4267	1.28832	1.49353	0.160515	1.3398	1.3798	0.97101	5.715	5.047	1.13236	4.5835	4.7704	0.960821	3.9619	3.5453	1.11751	3.5678	3.4267	1.04118
1814	22.501	25.5366	0.881127	25.965	28.7143	0.904253	4.1039	4.4033	0.932006	15.3086	15.8113	0.968206	2.2286	3.9784	0.560175	0.849154	0.164776	27.9931	20.3569	1.37512	34.2489	24.6141	1.39143	7.4845	5.5841	1.34032	3.4814	2.4898	1.39826	5.8877	4.5586	1.29156	1.35934	0.044017	18.9635	20.3569	0.931551	29.0985	28.7143	1.01338	4.3137	5.5841	0.772497	1.1249	2.4898	0.451803	2.2788	4.5586	0.49989
1822	1.645	1.8463	0.890971	3.2388	2.7565	1.17497	1.1559	0.993	1.16405	2.5291	2.0765	1.21796	1.5416	1.4596	1.05618	1.10083	0.131575				1.9954	1.5512	1.28636	1.083	1.0406	1.04075				1.8588	1.8525	1.0034	1.11017	0.153724				3.7744	2.7565	1.36927	0.8902	1.0406	0.855468				2.074	1.8525	1.11957
1826	3.0789	1.6346	1.88358	0.8777	1.1841	0.741238	0.9671	1.0517	0.919559	1.9812	1.3794	1.43628				1.24516	0.517706				1.2257	1.1822	1.0368	2.2856	2.2921	0.997164	1.0108	1.0737	0.941418	1.8801	1.6698	1.12594	1.02533	0.0776511				1.0942	1.1841	0.924077	1.7133	2.2921	0.74748	0.9379	1.0737	0.873521	1.3739	1.6698	0.822793
1827	8.273	13.1966	0.626904	6.4314	10.5291	0.610821	3.958	5.9214	0.668423	7.6855	10.5927	0.725547	5.3407	7.7998	0.684723	0.663284	0.0459307	14.7498	15.547	0.948723	12.7188	13.5123	0.941276	7.8545	7.9606	0.986672	2.7076	3.309	0.818253	5.7026	5.474	1.04176	0.947337	0.0824081	12.411	15.547	0.798289	8.1049	10.5291	0.769762	6.4899	7.9606	0.815253	3.0077	3.309	0.908945	4.588	5.474	0.838144
1830	2.032	1.7147	1.18505	3.3019	3.6966	0.893226	1.7771	2.5145	0.706741	4.1004	2.9946	1.36926	1.8723	2.269	0.825165	0.995889	0.273168	2.7707	3.5878	0.772256	2.6625	4.1839	0.636368	2.6205	2.9048	0.902128	2.523	3.321	0.759711	2.3619	3.1779	0.743227	0.762738	0.0947091	4.7795	3.5878	1.33215	3.7162	3.6966	1.0053	4.9502	2.9048	1.70414	5.2354	3.321	1.57645	5.4581	3.1779	1.71752
1831	14.6227	24.5289	0.596142	12.7249	20.273	0.627677	10.1992	16.1706	0.630725	14.1827	21.5139	0.659234	11.9533	19.6545	0.608171	0.62439	0.0241147	29.3038	34.4581	0.850418	17.3817	21.9584	0.791574	18.1367	18.4183	0.984711	13.9543	14.4466	0.965923	11.0555	10.2057	1.08327	0.935179	0.115256	51.2165	34.4581	1.48634	25.3708	20.273	1.25146	30.29	18.4183	1.64456	23.7381	14.4466	1.64316	18.6923	10.2057	1.83155
1834	7.1549	5.7212	1.25059	3.8687	3.2714	1.18258	3.3816	3.0539	1.10731	2.7589	2.2078	1.24962	2.507	2.3028	1.08867	1.17575	0.0764381				2.5877	3.7263	0.694442	1.3336	2.3571	0.56578	2.7982	3.5323	0.792175	4.8233	5.5945	0.86215	0.728637	0.128523				3.3963	3.2714	1.03818	2.0677	2.3571	0.877222	3.9899	3.5323	1.12955	7.9106	5.5945	1.414
1836	5.5824	4.1311	1.35131	5.8254	3.9124	1.48896	1.8456	1.7466	1.05668	7.1025	3.486	2.03744	1.6156	1.3365	1.20883	1.42864	0.37647	2.14	3.5797	0.597815	2.0944	3.2434	0.645742	1.4552	1.3774	1.05648	1.0204	0.8591	1.18775	1.2324	1.5565	0.791776	0.855914	0.257511	3.3988	3.5797	0.949465	4.7152	3.9124	1.20519	1.2337	1.3774	0.895673	1.2558	0.8591	1.46176	1.4683	1.5565	0.943334
1842	3.0506	2.4846	1.2278				1.6028	0.8403	1.90741	0.8538	0.3908	2.18475	2.4571	1.8941	1.29724	1.6543	0.467203	3.207	3.8591	0.831023	0.2105	0.179	1.17598	0.781	1.5114	0.516739	0.5757	0.8709	0.66104	1.7113	2.2867	0.748371	0.78663	0.246799	5.0779	3.8591	1.31582				1.5079	1.5114	0.997684	1.7846	0.8709	2.04914	2.6521	2.2867	1.15979
1852				0.9786	1.5861	0.616985	1.3026	1.2824	1.01575				2.2498	2.4251	0.927714	0.853484	0.209491	7.1384	4.9562	1.4403	4.0653	3.3573	1.21088	5.2841	3.667	1.44099	4.2892	2.4614	1.74259	3.7069	2.8066	1.32078	1.43111	0.198665	4.205	4.9562	0.848432	1.273	1.5861	0.802598	3.333	3.667	0.908917	2.9752	2.4614	1.20874	2.6221	2.8066	0.934262
1859	5.0472	6.4477	0.782791	3.7603	4.288	0.876936	1.7251	2.0492	0.841841	5.2347	5.4916	0.953219	3.483	3.8771	0.898352	0.870628	0.0635882				5.5356	4.5651	1.21259	2.8449	3.221	0.883235	2.252	2.2535	0.999334	2.3095	2.5246	0.914798	1.00249	0.148396				4.5596	4.288	1.06334	2.8167	3.221	0.87448	2.7212	2.2535	1.20754	2.8953	2.5246	1.14684
1861	3.5434	2.8247	1.25443	1.1449	1.3626	0.840232	1.8693	1.6444	1.13677	1.9909	1.3632	1.46046	1.7803	1.5368	1.15845	1.17007	0.224433							1.271	2.7225	0.46685	1.0714	1.6289	0.657744	1.1655	2.225	0.52382	0.549472	0.0979982				1.1698	1.3626	0.858506	3.1918	2.7225	1.17238	2.7231	1.6289	1.67174	3.1322	2.225	1.40773
1865	4.3175	6.0502	0.713613	4.56	5.9831	0.762147	2.5609	1.9678	1.3014	1.9441	1.583	1.22811	2.497	3.0121	0.82899	0.966853	0.276234	1.0251	1.1365	0.90198	2.9865	5.2506	0.568792	1.0606	1.779	0.596178	0.4736	0.5975	0.792636	1.3346	1.8088	0.737837	0.719485	0.138659	1.0599	1.1365	0.9326	10.9693	5.9831	1.83338	2.7656	1.779	1.55458	0.9967	0.5975	1.66812	3.8084	1.8088	2.10548
1866	3.3745	5.0772	0.664638	2.2683	3.944	0.575127	1.7936	3.1498	0.569433	4.8678	6.4149	0.758827	1.712	3.7385	0.457938	0.605193	0.11292	6.0464	6.1522	0.982803	3.8928	4.5351	0.858371	2.4791	3.5771	0.693047	2.2674	2.4105	0.940635	2.0175	2.6016	0.775484	0.850068	0.118436	9.7947	6.1522	1.59206	5.5787	3.944	1.41448	4.7273	3.5771	1.32155	3.1167	2.4105	1.29297	3.2166	2.6016	1.23639
1868	9.6526	9.019	1.07025	9.7608	7.5489	1.29301	7.1501	6.9451	1.02952	3.7976	3.4374	1.10479	8.8737	6.699	1.32463	1.16444	0.134931	7.7774	6.9054	1.12628	10.6142	8.9036	1.19212	4.6619	6.2934	0.74076	3.4448	2.9591	1.16414	6.6568	6.6985	0.993775	1.04342	0.185485	7.8652	6.9054	1.13899	7.665	7.5489	1.01538	6.5172	6.2934	1.03556	3.6508	2.9591	1.23375	7.4855	6.6985	1.11749
1869	11.5645	13.4557	0.85945	17.5598	18.9074	0.928726				13.3573	13.537	0.986725	4.3248	3.8035	1.13706	0.97799	0.118121	8.303	9.7194	0.854271	11.4278	12.5755	0.908735	8.2503	8.956	0.921204	4.418	4.7397	0.932127	2.7336	3.1291	0.873606	0.897988	0.0328846	13.7209	9.7194	1.4117	26.8439	18.9074	1.41976	11.6448	8.956	1.30022	10.4183	4.7397	2.19809	5.8876	3.1291	1.88156
1872				4.8222	4.1828	1.15286	2.2116	2.2105	1.0005	1.6003	1.4452	1.10732	2.6875	2.0616	1.3036	1.14107	0.12577	3.1055	4.5603	0.680986	2.0964	1.9066	1.09955	2.0879	2.1298	0.980327	1.6403	1.1346	1.44571	2.1257	1.6858	1.26094	1.0935	0.289439	4.3642	4.5603	0.956998	4.6774	4.1828	1.11825	2.5746	2.1298	1.20885	1.8613	1.1346	1.64049	2.2285	1.6858	1.32192
1877	25.2827	31.7186	0.797094	41.2424	47.0539	0.876493	30.2752	29.8565	1.01402	29.5884	30.2117	0.979369	17.7351	17.239	1.02878	0.939151	0.0992001				43.4141	28.3185	1.53306	39.7986	27.6358	1.44011	19.4162	14.6701	1.32352	25.0634	21.1169	1.18689	1.3709	0.149658				49.3441	47.0539	1.04867	26.2268	27.6358	0.949015	16.5598	14.6701	1.12881	21.6357	21.1169	1.02457
1882	3.8952	4.0143	0.970331	2.8146	3.1491	0.893779	2.4374	2.2351	1.09051				2.0083	2.046	0.981574	0.984049	0.0809877				2.3675	2.8708	0.824683	4.0496	5.6048	0.722524	4.141	4.4178	0.937344	1.9906	2.5081	0.793669	0.819555	0.0894163				2.9027	3.1491	0.921755	6.1407	5.6048	1.09561	6.1045	4.4178	1.3818	2.7676	2.5081	1.10346
1883	8.089	3.4937	2.31531	8.0574	3.4173	2.35783	7.2139	2.8029	2.57373	3.5144	5.4539	0.644383	7.8749	4.4629	1.76453	1.93115	0.778792	2.4209	4.0343	0.600079	1.9977	3.9506	0.50567	2.0548	4.4507	0.46168	1.8601	3.2544	0.571565	1.9814	4.862	0.407528	0.509304	0.0786705	3.0071	4.0343	0.745383	2.708	3.4173	0.792438	2.7007	4.4507	0.606803	2.4847	3.2544	0.763489	2.6965	4.862	0.554607
1890	1.8841	2.0051	0.939654	2.3876	3.0548	0.78159	1.4317	1.5201	0.941846	0.921	1.1898	0.77408	2.156	2.3847	0.904097	0.868253	0.0839314	0.9552	0.6037	1.58224				1.3937	1.0059	1.38553	1.3038	1.1124	1.17206	1.1052	1.1141	0.992011	1.28296	0.256281	0.5981	0.6037	0.990724	2.2374	3.0548	0.732421	0.971	1.0059	0.965305	0.976	1.1124	0.877382	0.9746	1.1141	0.874787
1892							4.3998	3.9482	1.11438	6.2771	4.549	1.37989	4.5742	3.5937	1.27284	1.2557	0.133579	0.6193	1.7353	0.356884	1.3446	1.9216	0.699729	3.4731	4.76	0.729643	2.2125	2.6262	0.842472	2.9812	3.7649	0.79184	0.684114	0.191101	0.9366	1.7353	0.539734				5.6885	4.76	1.19506	4.5818	2.6262	1.74465	5.0244	3.7649	1.33454
1893	6.549	6.1129	1.07134	5.2092	4.4028	1.18316	3.6073	1.763	2.04611	4.436	2.6315	1.68573	4.3221	2.692	1.60553	1.51838	0.395703	0.6981	0.3719	1.87712	0.7137	2.0424	0.349442	1.6368	3.9242	0.417104	1.2026	2.4137	0.498239	1.3064	3.4569	0.377911	0.703963	0.658198	0.4728	0.3719	1.27131	4.701	4.4028	1.06773	6.4323	3.9242	1.63914	4.6483	2.4137	1.9258	5.5444	3.4569	1.60386
1894	4.5095	5.4365	0.829486	5.711	7.0064	0.815112	5.5437	5.9735	0.928049	9.468	10.8774	0.870429	6.357	6.8888	0.922802	0.873175	0.0518691	2.9103	2.8882	1.00765	1.143	1.3819	0.827122	7.3943	6.1632	1.19975	5.0401	4.4368	1.13598	6.1208	5.6677	1.07994	1.05009	0.143337	2.8767	2.8882	0.996018	5.986	7.0064	0.854362	5.18	6.1632	0.840472	4.4156	4.4368	0.995222	5.2501	5.6677	0.926319
1895	11.3892	16.1695	0.704363	5.965	8.4947	0.702203	7.2925	8.8643	0.822682	10.1194	12.8663	0.786504	7.2667	9.0591	0.802144	0.763579	0.0565233				14.5227	16.0392	0.90545	4.8884	4.7569	1.02764	4.696	4.8952	0.959307	5.4458	5.842	0.932181	0.956146	0.0524924				7.5206	8.4947	0.885328	3.9276	4.7569	0.825664	4.2628	4.8952	0.870812	5.3056	5.842	0.908182
1899	5.2997	7.2973	0.726255	2.6256	3.6176	0.725785	2.4765	3.5639	0.694885	1.4495	1.8047	0.803181	1.8422	2.5082	0.734471	0.736915	0.0400036				1.469	2.6774	0.548667	0.9083	1.2133	0.748619	1.6552	1.8892	0.876138	3.2013	4.3791	0.731041	0.726116	0.134815				3.7768	3.6176	1.04401	0.983	1.2133	0.810187	2.5074	1.8892	1.32723	3.4558	4.3791	0.789158
1900	1.055	0.7807	1.35135	1.8679	1.5572	1.19952	0.6721	0.5284	1.27195				0.6686	0.588	1.13707	1.23998	0.0924697				1.3053	1.4277	0.914268	1.6425	1.0224	1.60651	1.7334	1.2564	1.37966	1.4723	1.193	1.23412	1.28364	0.290032				1.3942	1.5572	0.895325	0.9728	1.0224	0.951487	1.3032	1.2564	1.03725	1.1452	1.193	0.959933
1903	0.6332	0.8674	0.729998	2.6764	3.0075	0.889909	0.7227	0.9194	0.786056	1.6305	1.7607	0.926052	1.079	1.7358	0.621615	0.790726	0.122942	3.7568	4.0956	0.917277	1.809	3.5222	0.513599	0.8714	1.196	0.728595	1.3235	2.0899	0.633284	1.7974	2.6605	0.675587	0.693669	0.148002	4.2835	4.0956	1.04588	3.0336	3.0075	1.00868	1.1264	1.196	0.941806	1.6427	2.0899	0.786018	1.786	2.6605	0.671302
1904	4.7553	3.3819	1.4061				0.8994	1.1819	0.760978	1.9851	2.0566	0.965234	2.8069	3.4817	0.806187	0.984625	0.294323				0.6607	0.5725	1.15406	4.6893	3.4148	1.37323	2.7877	1.5793	1.76515	3.5725	2.4409	1.4636	1.43901	0.253308							2.1124	3.4148	0.618601	1.5269	1.5793	0.966821	1.4806	2.4409	0.60658
1907	3.6766	9.4404	0.389454	7.3564	10.5059	0.700216	5.7414	10.9456	0.52454	4.0005	8.9773	0.445624	7.6964	14.2958	0.538368	0.51964	0.117696	5.8957	8.9042	0.662126	4.0768	10.4562	0.389893	14.8247	16.153	0.917768	8.4471	10.2229	0.826292	8.7655	10.3468	0.84717	0.72865	0.211263	5.7024	8.9042	0.640417	9.8064	10.5059	0.933418	11.8846	16.153	0.735752	7.1137	10.2229	0.695859	7.5738	10.3468	0.731994
1910	0.9798	1.3829	0.708511	1.0538	1.1823	0.891314	1.2903	1.4222	0.907256				1.9808	1.8792	1.05407	0.890287	0.141604	4.6048	2.5623	1.79714	3.063	1.6713	1.83271	5.5094	2.6947	2.04453	2.466	0.8492	2.90391	2.064	1.2284	1.68023	2.0517	0.494232	1.2274	2.5623	0.479023	0.4228	1.1823	0.357608	1.5818	2.6947	0.587004	0.443	0.8492	0.521667	0.6036	1.2284	0.491371
1911	4.2206	6.0395	0.698833	3.7525	4.0235	0.932646	3.3785	3.9045	0.865284				2.5711	3.7243	0.690358	0.79678	0.121204	2.0905	2.9745	0.702807	2.4518	5.0348	0.486971	3.4158	4.2403	0.805556	2.4027	2.653	0.905654	2.1998	2.5468	0.863751	0.752948	0.167049	2.0339	2.9745	0.683779	4.5563	4.0235	1.13242	2.9288	4.2403	0.690706	2.368	2.653	0.892574	2.2045	2.5468	0.865596
1917				4.785	5.5968	0.854953	2.9303	3.3548	0.873465	5.8768	5.3896	1.0904	3.1227	4.3211	0.722663	0.885369	0.152289	2.5708	1.4766	1.74103	5.8005	6.0105	0.965061	4.7728	5.2138	0.915417	2.6085	2.1416	1.21801	3.7458	3.5903	1.04331	1.17657	0.335792	0.888	1.4766	0.601382	4.9607	5.5968	0.886346	3.8075	5.2138	0.730274	1.9531	2.1416	0.911982	2.8606	3.5903	0.796758
1921				1.9723	1.307	1.50903	4.1475	2.7998	1.48136	1.5896	1.3495	1.17792	3.4546	1.8289	1.88889	1.5143	0.291312				0.8256	1.8622	0.443347	1.632	2.271	0.718626	0.9639	0.9154	1.05298	0.6514	1.1431	0.569854	0.696202	0.263119				2.1694	1.307	1.65983	2.1129	2.271	0.930383	1.9333	0.9154	2.11197	1.4976	1.1431	1.31012
1922	2.1455	3.8444	0.558084	3.0702	4.7756	0.642893	7.4757	10.2858	0.726798	3.9203	6.763	0.579669	4.9802	6.9772	0.713782	0.644245	0.0762331				9.7398	10.4858	0.928856	4.5093	3.6997	1.21883	4.4644	4.7245	0.944947	6.3202	5.7966	1.09033	1.04574	0.136344				5.7993	4.7756	1.21436	3.6715	3.6997	0.992378	4.6625	4.7245	0.986877	6.7649	5.7966	1.16705
1927	9.076	11.1274	0.815644	4.9307	7.0054	0.703843	5.7299	8.1072	0.706767	4.4474	4.8754	0.912212	3.2132	3.8708	0.830113	0.793716	0.0887191	12.3711	8.9314	1.38512	8.8436	8.5762	1.03118	9.2389	7.4244	1.2444				6.0493	5.1667	1.17082	1.20788	0.147586	8.881	8.9314	0.994357	6.0997	7.0054	0.870714	5.8251	7.4244	0.784589				4.8725	5.1667	0.943058
1929	4.0425	4.91	0.82332	4.1444	2.1323	1.94363	6.6522	6.9447	0.957882	6.468	5.7668	1.12159	3.0913	3.5847	0.862359	1.14176	0.462785	0.5823	1.7026	0.342006	5.1028	6.3024	0.80966	2.5947	2.4547	1.05703	3.104	2.6137	1.18759	4.3939	3.8542	1.14003	0.907263	0.347935	1.1023	1.7026	0.647422	3.0051	2.1323	1.40932	1.7217	2.4547	0.701389	2.4725	2.6137	0.945977	2.9358	3.8542	0.761714
1932				6.0654	5.7156	1.0612	2.2073	2.2455	0.982988	7.9409	7.8038	1.01757	2.8453	2.2077	1.28881	1.08764	0.137876				1.7457	1.8043	0.967522	2.7911	3.2967	0.846635	1.9134	2.0119	0.951041	2.0068	2.8072	0.714876	0.870018	0.116458				5.2662	5.7156	0.921373	2.9957	3.2967	0.908697	2.1972	2.0119	1.0921	2.8521	2.8072	1.01599
1934	3.9042	4.6575	0.838261	2.8201	3.2743	0.861283							1.0984	1.2317	0.891776	0.863773	0.0268441	4.2333	4.8314	0.876206	2.9512	3.7011	0.797385	1.6788	1.9159	0.876246	1.1315	1.3875	0.815495	0.8494	0.9533	0.89101	0.851268	0.0418579	4.4991	4.8314	0.931221	3.138	3.2743	0.958373	1.7004	1.9159	0.88752	1.2483	1.3875	0.899676	1.0216	0.9533	1.07165
1939	2.3676	2.7359	0.865383	2.713	3.6407	0.745186	2.3221	4.6973	0.494348	4.5332	8.8321	0.513264	1.3736	1.6807	0.817279	0.687092	0.172828	3.072	2.7177	1.13037	9.8357	13.4658	0.730421				1.0448	1.0074	1.03713	1.2331	1.4018	0.879655	0.944392	0.17622	2.6352	2.7177	0.969643	3.0907	3.6407	0.84893				1.1591	1.0074	1.15059	1.0949	1.4018	0.781067
1944	4.0191	2.7646	1.45377	3.4684	1.7469	1.98546				1.1027	1.6015	0.688542	0.5732	0.6142	0.933246	1.26526	0.576501	4.4592	4.104	1.08655				0.7382	1.0801	0.683455	0.7867	1.361	0.578031	0.7968	1.0149	0.785102	0.783284	0.219141	4.98	4.104	1.21345	4.3919	1.7469	2.51411	1.0057	1.0801	0.931117	1.3522	1.361	0.993534	1.6066	1.0149	1.58301
1947	2.4	3.8106	0.629822	2.7851	5.7523	0.484172				3.1538	5.2384	0.602054	2.4458	4.7514	0.514754	0.5577	0.0693294				1.5293	1.8316	0.834953	1.4275	2.8429	0.502128	0.9776	1.7818	0.548659	1.1467	1.2225	0.937996	0.705934	0.213519				5.4445	5.7523	0.946491	2.6281	2.8429	0.924443	1.8225	1.7818	1.02284	2.1335	1.2225	1.74519
1948	0.8956	1.3181	0.679463				0.4467	0.7302	0.61175	0.752	0.9225	0.815176	0.7786	0.8481	0.918052	0.75611	0.137148				1.0118	1.3086	0.773193	1.0711	1.1843	0.904416	0.8643	1.4017	0.616608	0.6517	0.88	0.740568	0.758696	0.118268							0.9893	1.1843	0.835346	0.7549	1.4017	0.53856	0.7727	0.88	0.878068
1950	4.4144	5.0334	0.877021	2.8852	2.8317	1.01889	2.0661	2.142	0.964566	3.4866	2.4443	1.42642	3.3319	2.9514	1.12892	1.08316	0.212491							1.9764	2.2025	0.897344	1.0923	1.9158	0.570153	2.2999	2.8708	0.801136	0.756211	0.168158				4.7892	2.8317	1.69128	2.7423	2.2025	1.24509	2.9094	1.9158	1.51863	4.199	2.8708	1.46266
1951	5.3572	5.4332	0.986012	3.7943	4.6218	0.820957	4.1259	5.4234	0.760759				6.2893	6.6095	0.951555	0.879821	0.106557	10.0794	14.1613	0.711757	4.544	4.8877	0.929681	7.4802	9.2817	0.805908	2.9375	5.3422	0.549867	3.0784	4.6002	0.669188	0.73328	0.14323	21.2048	14.1613	1.49738	5.2924	4.6218	1.14509	13.179	9.2817	1.41989	9.6278	5.3422	1.80222	9.2428	4.6002	2.00922
1953	7.2035	8.3889	0.858694				3.5764	3.1277	1.14346	4.8378	4.4715	1.08192	3.6961	3.4962	1.05718	1.03531	0.123207				5.8068	5.9142	0.98184	3.1873	3.065	1.0399	3.1193	2.7311	1.14214	2.7439	2.6476	1.03637	1.05006	0.0668911							2.7739	3.065	0.905024	2.6075	2.7311	0.954744	2.8305	2.6476	1.06908
1954				0.4434	0.4056	1.0932	0.5096	0.4495	1.1337	1.3651	1.5436	0.884361	1.2994	1.8504	0.702227	0.953372	0.199922	4.0106	3.3144	1.21005				3.2181	2.1242	1.51497	2.1531	1.3544	1.58971	2.7887	2.4368	1.14441	1.36479	0.220343	3.2197	3.3144	0.971428	0.8019	0.4056	1.97707	2.7365	2.1242	1.28825	1.9864	1.3544	1.46663	2.8516	2.4368	1.17022
1965	1.6902	3.2305	0.523201				1.2606	1.9415	0.649292	0.2974	1.1508	0.258429	1.6542	2.3685	0.698417	0.532335	0.196952	2.9069	1.9463	1.49355				1.1069	1.1103	0.996938	0.8662	1.1719	0.739142	1.1807	1.2577	0.938777	1.0421	0.320576	1.8447	1.9463	0.947798				1.0642	1.1103	0.95848	1.3211	1.1719	1.12731	1.5464	1.2577	1.22955
1968	2.4232	2.3795	1.01837	2.9266	3.3356	0.877383	2.0653	2.0488	1.00805				1.1789	1.4557	0.809851	0.928413	0.101809				0.9967	1.45	0.687379	2.7199	2.8441	0.956331	2.01	3.1478	0.638541	1.6366	2.5201	0.649419	0.732917	0.150406				3.3924	3.3356	1.01703	2.3127	2.8441	0.813157	2.2936	3.1478	0.728636	2.4102	2.5201	0.956391
1976	21.1003	24.7731	0.851742	9.1019	12.6492	0.719563	15.5148	19.0221	0.81562	23.8481	30.3166	0.786635	18.0508	23.4453	0.769911	0.788694	0.0495888				31.7379	21.9854	1.44359	33.7958	22.8961	1.47605	19.0385	13.5834	1.4016	23.9374	19.9389	1.20054	1.38044	0.12375				8.0326	12.6492	0.635028	13.503	22.8961	0.589751	10.5105	13.5834	0.773775	12.7697	19.9389	0.640442
1979	3.3773	4.6329	0.728982	4.8753	5.3792	0.906324	4.5677	4.5497	1.00396	7.3508	7.9847	0.920611	11.8274	10.0838	1.17291	0.946557	0.16137							17.4865	11.2392	1.55585	6.8014	4.9483	1.37449	10.4311	8.6001	1.2129	1.38108	0.171567				3.5194	5.3792	0.654261	8.9041	11.2392	0.792236	4.7756	4.9483	0.965099	8.0324	8.6001	0.933989
1984	13.6302	6.2694	2.17408	12.3276	5.5594	2.21743	11.6618	5.706	2.04378				12.4941	6.3633	1.96346	2.09969	0.117021				0.6887	5.4555	0.12624	1.1438	7.3758	0.155075	0.4052	2.9544	0.137151	1.3584	8.1973	0.165713	0.146045	0.0176986				11.4523	5.5594	2.05999	11.0313	7.3758	1.49561	7.7054	2.9544	2.60811	13.9163	8.1973	1.69767
1995				2.1457	1.8368	1.16817	1.9572	1.8281	1.07062	2.8498	3.0984	0.919765	2.604	2.4102	1.08041	1.05974	0.103112				2.2476	1.7209	1.30606	2.6818	2.6208	1.02328	2.1376	1.999	1.06933	1.8987	1.5815	1.20057	1.14981	0.128424				1.6466	1.8368	0.89645	1.6741	2.6208	0.638774	1.2815	1.999	0.641071	1.0771	1.5815	0.681062
1996	2.7059	2.4502	1.10436	2.2358	2.2954	0.974035	2.6636	1.52	1.75237				1.5088	1.3347	1.13044	1.2403	0.348167	2.006	2.5334	0.791821				2.3755	1.5562	1.52647	1.5119	1.648	0.917415	1.2325	1.3001	0.948004	1.04593	0.327414	2.8032	2.5334	1.1065	1.8405	2.2954	0.801821	1.8669	1.5562	1.19965	1.8854	1.648	1.14405	1.7924	1.3001	1.37866
1997	2.8533	3.4352	0.830607				2.9893	2.599	1.15017				1.9127	1.3421	1.42515	1.13531	0.297552	0.2365	0.9014	0.26237	1.2552	0.8916	1.40781	2.051	1.6194	1.26652	1.6787	1.3003	1.29101	1.4672	1.2388	1.18437	1.08242	0.465337	0.5493	0.9014	0.609385				1.1689	1.6194	0.721811	0.9979	1.3003	0.767438	1.1239	1.2388	0.907249
1999	36.7561	31.3273	1.17329	14.0205	10.7075	1.30941	21.1715	18.1946	1.16361	29.6741	23.3138	1.27281	27.5121	21.3282	1.28994	1.24181	0.0682943	51.3894	43.5874	1.179	39.0049	33.4757	1.16517	24.2917	20.6657	1.17546	19.9656	19.3241	1.0332	22.1259	23.2177	0.952976	1.10116	0.102779	35.4003	43.5874	0.812168	5.1689	10.7075	0.482736	16.7216	20.6657	0.809148	18.1484	19.3241	0.939159	19.1496	23.2177	0.824785
2000	29.1705	68.6156	0.425129	28.6767	64.2875	0.44607	21.1503	51.0079	0.414648	25.9571	62.8888	0.412746	23.3115	50.7125	0.45968	0.431654	0.0205094	77.3745	92.2284	0.838944	49.0833	61.9202	0.792686	44.8984	43.1499	1.04052	31.5751	38.7115	0.815652	30.7925	27.4706	1.12093	0.921746	0.148786	137.276	92.2284	1.48844	75.6723	64.2875	1.17709	68.2657	43.1499	1.58206	55.9757	38.7115	1.44597	53.9569	27.4706	1.96417
2005	0.6518	1.0355	0.629454	0.8431	1.5421	0.546722	0.4855	0.8935	0.543369	0.5582	1.3751	0.405934	1.0872	1.3286	0.818305	0.588757	0.151327				2.1626	1.3566	1.59413	2.4998	0.956	2.61485	1.8095	1.5432	1.17256	2.269	1.3934	1.62839	1.75249	0.611136				1.091	1.5421	0.707477	1.084	0.956	1.13389	0.9096	1.5432	0.589425	1.2632	1.3934	0.906559
2007							0.5399	0.6639	0.813225	1.1985	1.4607	0.820497	1.3406	1.7039	0.786783	0.806835	0.017742	0.7076	0.6315	1.12051	1.8117	2.3118	0.783675	3.025	2.7386	1.10458	2.043	1.9168	1.06584	2.4944	2.5821	0.966035	1.00813	0.139116	0.8321	0.6315	1.31766				2.8987	2.7386	1.05846	2.0343	1.9168	1.0613	2.4074	2.5821	0.932342
2008	3.7999	4.1867	0.907612	4.5744	4.9963	0.915558	2.8438	2.7021	1.05244	5.2027	5.9464	0.874933	3.4201	3.2979	1.03705	0.957519	0.0812525				3.7636	3.4274	1.09809	4.2521	3.0878	1.37706	2.9844	2.4599	1.21322	3.0697	2.5875	1.18636	1.21868	0.116479				3.6986	4.9963	0.740268	2.4333	3.0878	0.788037	1.9471	2.4599	0.791536	2.2551	2.5875	0.871536
2013	1.4703	1.6922	0.868869				0.6604	0.8215	0.803895	0.6761	1.3207	0.511925	0.4294	0.7483	0.573834	0.689631	0.173369	2.3318	1.5962	1.46084	1.7609	1.2846	1.37078	2.3102	1.5837	1.45874	1.5267	1.5399	0.991428	1.8979	1.2666	1.49842	1.35604	0.209142	1.3278	1.5962	0.831851				0.9056	1.5837	0.571825	0.8582	1.5399	0.557309	1.2727	1.2666	1.00482
2014	6.638	7.6455	0.868223	3.9827	5.4285	0.733665	4.1128	4.244	0.969086				3.7744	3.9095	0.965443	0.884104	0.110638				3.8833	4.7077	0.824883	2.8323	1.7646	1.60507	2.8675	2.5907	1.10684	2.9799	2.7289	1.09198	1.15719	0.325478				4.2669	5.4285	0.786018	2.0835	1.7646	1.18072	2.82	2.5907	1.08851	3.4232	2.7289	1.25442
2019	7.0108	8.5151	0.823337	7.2764	7.6005	0.957358	6.8819	9.2487	0.744094	0.3214	0.1713	1.87624	4.2441	5.2626	0.806464	1.0415	0.473064	10.232	9.8857	1.03503	8.9108	9.5134	0.936658	6.4916	6.7164	0.96653	4.3836	5.2557	0.834066	5.3896	5.3192	1.01324	0.957104	0.0788487	11.4508	9.8857	1.15832	7.9669	7.6005	1.04821	6.1066	6.7164	0.909207	3.6967	5.2557	0.70337	5.88	5.3192	1.10543
2021	0.9487	4.6011	0.20619	1.3519	1.0806	1.25106	1.0058	3.976	0.252968	1.7851	4.6767	0.381701	2.0157	4.1163	0.489687	0.516322	0.425504	10.0603	5.3876	1.86731	8.8839	4.9388	1.7988	8.17	3.9191	2.08466	4.9053	2.6766	1.83266	5.6242	3.5378	1.58975	1.83463	0.176664	1.5122	5.3876	0.280682	2.4884	1.0806	2.30279	2.7386	3.9191	0.698783	3.0437	2.6766	1.13715	4.9968	3.5378	1.4124
2025							1.8316	1.0491	1.74588	1.1388	0.8423	1.35201	0.7395	0.8706	0.849414	1.31577	0.449329	0.3131	0.4506	0.694851	0.8323	0.9845	0.845404	0.8705	0.8523	1.02135	0.8244	0.5959	1.38345	1.1033	1.0545	1.04628	0.998268	0.258184	0.1414	0.4506	0.313804				1.1184	0.8523	1.31221	1.1092	0.5959	1.86139	1.4731	1.0545	1.39697
2027	4.9381	4.8939	1.00903	10.4888	11.995	0.874431	13.3282	16.4493	0.810259				10.1074	19.0813	0.529702	0.805856	0.201877				8.8571	10.5303	0.841106	12.5381	12.6725	0.989394	6.3518	7.5937	0.836457	6.819	7.9507	0.85766	0.881154	0.0727315				26.253	11.995	2.18866	21.6342	12.6725	1.70718	14.5011	7.5937	1.90962	18.6779	7.9507	2.34921
2028				5.643	5.2142	1.08224	5.0288	4.2191	1.19191	6.4698	6.4896	0.996949	7.8441	7.1953	1.09017	1.09032	0.0798011				9.5144	5.9332	1.60359	10.5346	7.2578	1.45149	11.4229	7.7051	1.48251	9.3391	6.7839	1.37666	1.47856	0.0944538				2.6671	5.2142	0.511507	3.859	7.2578	0.531704	6.9598	7.7051	0.903272	4.1587	6.7839	0.613025
2033	1.0214	1.7224	0.59301				0.9328	2.1118	0.441708	1.8718	4.0777	0.459033	2.6238	4.5869	0.57202	0.516443	0.0770983				2.4526	3.214	0.763099	2.4553	4.7937	0.512193	1.0531	1.3597	0.774509	2.6522	3.1019	0.855024	0.726206	0.148425							3.9017	4.7937	0.813922	1.0266	1.3597	0.755019	2.7852	3.1019	0.897901
2049	5.9972	5.315	1.12835	6.1946	3.999	1.54904	6.6268	4.2023	1.57695				8.4463	4.4228	1.90972	1.54101	0.320201	1.1138	0.817	1.36328	0.902	3.8081	0.236864	0.685	5.791	0.118287	1.0657	4.1665	0.255778	0.7089	3.5276	0.200958	0.435033	0.521576	0.8784	0.817	1.07515	11.695	3.999	2.92448	13.9519	5.791	2.40924	9.731	4.1665	2.33553	13.1729	3.5276	3.73424
2053	71.1712	171.961	0.41388	63.954	152.978	0.418059	42.4413	115.663	0.366938	68.7554	163.906	0.419481	48.6871	117.747	0.413489	0.406369	0.0221952	144.625	234.297	0.617271	106.658	169.35	0.629811	78.2339	98.2967	0.795895	70.545	98.8549	0.713622	66.883	72.3116	0.924928	0.736305	0.127627	356.121	234.297	1.51995	156.522	152.978	1.02316	179.955	98.2967	1.83073	151.509	98.8549	1.53264	144.294	72.3116	1.99545
2056	5.5839	9.9412	0.561693	5.0489	9.6588	0.522725	1.1814	1.1917	0.991357							0.691925	0.260047	11.3798	15.5653	0.731101	13.6372	18.8911	0.721885	1.6923	1.8236	0.928	4.8637	6.6349	0.733048	12.929	13.5435	0.954628	0.813732	0.116921	22.8412	15.5653	1.46744	13.9949	9.6588	1.44893	3.9534	1.8236	2.16791	12.1637	6.6349	1.83329	28.5966	13.5435	2.11146
2062	2.4349	3.2304	0.753746				2.7666	3.5396	0.781614	2.6712	4.139	0.645373	2.1672	1.2249	1.76929	0.987505	0.524491				0.1485	0.4012	0.37014	0.9025	2.2751	0.396686	0.1828	0.6575	0.278023	1.1314	1.7918	0.631432	0.41907	0.15043							3.5799	2.2751	1.57351	1.3993	0.6575	2.12821	4.6239	1.7918	2.58059
2075				1.8556	2.2465	0.825996	3.1054	7.1218	0.436041	2.2935	2.1108	1.08655	2.9721	6.28	0.473264	0.705464	0.308903				5.0455	4.9673	1.01574	2.91	2.9513	0.986006	3.5134	5.1077	0.687863	4.1177	4.2604	0.966505	0.91403	0.152131				3.3982	2.2465	1.51266	3.2759	2.9513	1.10999	1.901	5.1077	0.372183	3.4781	4.2604	0.816379
2086	0.1412	0.133	1.06165	5.7307	3.6807	1.55696				5.2242	2.4715	2.11378	4.7469	2.1444	2.21363	1.7365	0.534677	0.7631	0.9233	0.826492	0.7209	1.6918	0.426114	0.5111	4.3657	0.117072	1.2483	2.7788	0.449223	0.625	2.8277	0.221028	0.407986	0.272379	0.7367	0.9233	0.797899	4.6561	3.6807	1.265	7.1222	4.3657	1.6314	5.7523	2.7788	2.07007	5.5874	2.8277	1.97595
2088							2.0792	1.781	1.16743	0.7592	1.4963	0.507385	2.8493	3.5104	0.811674	0.828831	0.330359				4.0757	3.9131	1.04155	2.2846	2.1635	1.05597	2.1174	2.3616	0.896596	2.6653	2.1027	1.26756	1.06542	0.152776							2.1726	2.1635	1.00421	1.368	2.3616	0.579268	2.0668	2.1027	0.982927
2106	1.4627	1.3234	1.10526	1.6319	0.8315	1.9626				5.9942	5.616	1.06734	0.9818	0.9604	1.02228	1.28937	0.450098	1.2151	10.5445	0.115235	2.3138	2.5761	0.898179	1.0653	1.3651	0.780382	1.3667	1.564	0.873849	1.1481	1.4244	0.806024	0.694734	0.327495	16.9464	10.5445	1.60713	1.2207	0.8315	1.46807	2.3126	1.3651	1.69409	2.2976	1.564	1.46905	3.3759	1.4244	2.37005
2131	1.3911	5.5173	0.252134	0.1755	0.1973	0.889508	1.4194	2.8159	0.504066	2.5396	5.1389	0.494191	2.1176	3.1745	0.667066	0.561393	0.235728							3.2713	3.4862	0.938357	1.5694	2.242	0.7	1.6045	2.1251	0.755023	0.797793	0.124802				0.297	0.1973	1.50532	3.9936	3.4862	1.14555	1.0701	2.242	0.477297	1.0266	2.1251	0.483083
2134	1.0051	0.988	1.01731	1.4234	1.0124	1.40597	4.2928	2.6019	1.64987	0.9298	0.7292	1.2751	1.1752	1.1441	1.02718	1.27508	0.267161				2.555	2.372	1.07715	1.1604	4.5248	0.256453	0.8242	1.9913	0.4139	0.555	1.3037	0.425711	0.543304	0.364165				2.1443	1.0124	2.11804	3.6542	4.5248	0.807594	1.0544	1.9913	0.529503	1.4111	1.3037	1.08238
2139	3.4178	3.9301	0.869647	2.0719	3.1779	0.651971	1.5844	1.0143	1.56206	3.0945	3.9132	0.790785	1.5932	2.086	0.763758	0.927645	0.363124				4.5428	3.5255	1.28855	1.3635	1.478	0.92253	3.5557	4.7356	0.750845	3.5258	2.8354	1.24349	1.05136	0.258252				1.7802	3.1779	0.560181	1.1101	1.478	0.751083	1.2778	4.7356	0.269829	2.0918	2.8354	0.737744
2142	25.2787	38.4976	0.656631	87.0085	80.2248	1.08456				26.9598	36.4937	0.738752	27.3915	40.4976	0.676373	0.789079	0.200072	89.371	109.618	0.815293	39.7	42.5517	0.932983	32.8799	31.741	1.03588	21.3679	21.688	0.985241	31.0535	28.1025	1.10501	0.974881	0.109528	97.9794	109.618	0.893824	54.2809	80.2248	0.67661	52.608	31.741	1.65741	33.6186	21.688	1.5501	49.6591	28.1025	1.76707
2147				4.8611	2.8153	1.72667	3.5254	2.2384	1.57496	7.0225	2.0441	3.4355	5.6826	2.8415	1.99986	2.18425	0.852492	0.3453	0.5879	0.587345	3.1084	2.9841	1.04165	2.0886	4.0748	0.512565	2.6784	2.5416	1.05382	2.4346	3.9155	0.621785	0.763435	0.262555	1.0071	0.5879	1.71305	1.6598	2.8153	0.589564	2.2455	4.0748	0.55107	1.4007	2.5416	0.55111	1.9026	3.9155	0.485915
2167	2.9227	3.5593	0.821145				2.4973	3.1446	0.794155	5.8191	5.9434	0.979086	2.1297	3.4335	0.620271	0.803664	0.146972	1.1952	1.7927	0.666704	4.2432	5.1953	0.816738				2.094	2.7722	0.755357	2.0604	1.9132	1.07694	0.828934	0.176435	2.0102	1.7927	1.12133							1.028	2.7722	0.370825	1.9621	1.9132	1.02556
2171	10.0185	13.5009	0.742062	5.3389	8.1213	0.657395	9.2162	12.2966	0.749492	10.5377	11.9583	0.881204	8.2623	12.1614	0.679387	0.741908	0.0873387	9.609	12.1017	0.794021	14.0929	16.7919	0.839268				8.4857	10.3339	0.821152	6.43	6.5013	0.989033	0.860868	0.0874429	11.7381	12.1017	0.969955	8.8871	8.1213	1.0943				10.9216	10.3339	1.05687	9.3687	6.5013	1.44105
2173	23.3731	9.4146	2.48264				24.5369	8.3428	2.94109	29.535	10.5918	2.78848	35.5408	15.3065	2.32194	2.63354	0.28193	13.8447	12.882	1.07473	1.0499	9.5709	0.109697	1.5448	12.2651	0.125951	1.0304	4.7903	0.215101	1.1353	13.1421	0.0863865	0.322374	0.423395	10.6858	12.882	0.829514				11.6446	12.2651	0.949409	9.0726	4.7903	1.89395	14.3228	13.1421	1.08984
2175	23.4015	31.6669	0.738989	23.3159	24.3607	0.957111	19.8254	19.5895	1.01204	30.0851	32.498	0.925752	31.959	33.441	0.955683	0.917916	0.10476	51.5479	46.9481	1.09798	50.8425	43.2306	1.17608	33.6367	24.8628	1.35289	20.8904	16.9123	1.23522	32.2187	23.2084	1.38823	1.25008	0.120923	58.1968	46.9481	1.2396	29.3697	24.3607	1.20562	35.4472	24.8628	1.42571	23.6111	16.9123	1.39609	32.448	23.2084	1.39811
2178	4.5154	3.4167	1.32157				4.4424	2.142	2.07395	6.4197	3.5894	1.78852	3.2964	2.1435	1.53786	1.68047	0.324371				0.7845	1.9631	0.399623	0.7444	2.6531	0.280577	0.3275	1.1615	0.281963	0.3796	1.9219	0.197513	0.289919	0.0831152							5.4434	2.6531	2.05171	2.6888	1.1615	2.31494	5.7432	1.9219	2.98829
2181	34.331	22.5666	1.52132	32.6853	18.479	1.76878	32.571	17.7613	1.83382	42.3034	25.7184	1.64487	47.56	24.5787	1.93501	1.74076	0.161653	16.6422	39.4825	0.421508	13.2152	31.4811	0.419782	4.379	21.3253	0.205343	4.0874	11.5505	0.353872	6.3746	16.7425	0.380744	0.35625	0.0889852	79.8254	39.4825	2.02179	39.7303	18.479	2.15002	35.572	21.3253	1.66807	29.8954	11.5505	2.58823	43.2278	16.7425	2.58192
2184				6.669	4.6474	1.435	6.8394	4.0832	1.67501	8.8188	4.6262	1.90627	2.8322	1.911	1.48205	1.62458	0.214593	0.4034	0.5431	0.742773	0.6685	2.3928	0.27938	1.1314	5.1573	0.219378	2.1232	5.4216	0.391619	0.8491	4.1332	0.205434	0.367717	0.222138	0.3854	0.5431	0.70963	7.1367	4.6474	1.53563	9.4156	5.1573	1.82568	7.6303	5.4216	1.40739	7.496	4.1332	1.81361
2191	3.9863	3.4264	1.16341				3.5909	3.1735	1.13153	3.0449	2.8016	1.08684	3.7225	3.5242	1.05627	1.10951	0.0473926	0.3386	0.3383	1.00089				3.3958	4.7721	0.711594	1.1987	1.7269	0.694134	0.8681	1.7553	0.494559	0.725294	0.208445	0.511	0.3383	1.51049				5.2492	4.7721	1.09998	1.5049	1.7269	0.871446	0.9744	1.7553	0.555119
2203	1.7374	1.9238	0.903108	0.9681	0.9173	1.05538	2.3388	2.3363	1.00107	1.9244	1.9242	1.0001	3.5072	3.2123	1.0918	1.01029	0.071334				0.9829	1.0188	0.964762				1.863	2.0674	0.901132	1.7988	2.1015	0.85596	0.907285	0.0546616				1.4239	0.9173	1.55227				2.4399	2.0674	1.18018	1.854	2.1015	0.882227
2211	0.2929	0.5067	0.578054				3.2726	3.739	0.875261	2.7854	4.9773	0.559621	4.6272	4.8893	0.946393	0.739832	0.199714	1.0352	0.8003	1.29351	7.9612	8.7815	0.906588	2.6296	2.5748	1.02128	2.7537	3.7919	0.726206	5.7794	5.7753	1.00071	0.98966	0.206009	0.8987	0.8003	1.12295				3.6694	2.5748	1.42512	5.1814	3.7919	1.36644	9.0457	5.7753	1.56627
2212	0.3817	0.3787	1.00792	5.679	7.4422	0.763081	1.2278	1.3219	0.928815	4.2405	2.4524	1.72912	3.2112	2.6152	1.2279	1.13137	0.373675	1.8125	1.6242	1.11593				3.2674	3.0099	1.08555	2.3053	2.294	1.00493	2.1636	1.5517	1.39434	1.15019	0.169375	2.5727	1.6242	1.58398	9.2023	7.4422	1.2365	2.4061	3.0099	0.799395	1.9018	2.294	0.829032	1.701	1.5517	1.09622
2216				14.0916	23.2803	0.605301	9.4928	17.3353	0.547599				12.0645	22.2479	0.542276	0.565059	0.0349526	0.5903	0.8089	0.729756	18.6047	26.7433	0.695677	14.1925	17.945	0.790889	14.5331	16.7118	0.869631	16.6127	17.0797	0.972658	0.811722	0.111661	0.6579	0.8089	0.813327	25.8256	23.2803	1.10933	23.4635	17.945	1.30752	20.6975	16.7118	1.2385	22.9015	17.0797	1.34086
2218				3.0483	4.7214	0.645635	2.7109	4.3536	0.62268	4.6304	8.0485	0.575312	2.471	4.2714	0.578499	0.605531	0.0343818	0.7435	0.6578	1.13028	4.7967	6.1627	0.778344	5.0719	7.0821	0.716158	4.7607	6.4172	0.741866	5.3611	5.5142	0.972235	0.867777	0.177947	0.411	0.6578	0.62481	6.3614	4.7214	1.34735	9.127	7.0821	1.28874	5.0019	6.4172	0.779452	6.9297	5.5142	1.2567
2222	9.3059	15.8013	0.588933	9.9759	16.0752	0.620577	10.4523	15.6634	0.667307	18.5029	22.3116	0.829295	12.2122	17.7941	0.686306	0.678484	0.092605				19.0589	23.8132	0.80035	19.416	20.0925	0.966331	11.3313	13.7061	0.826734	12.8347	13.4887	0.951515	0.886233	0.0848398				24.9876	16.0752	1.55442	34.9883	20.0925	1.74136	23.993	13.7061	1.75053	26.6269	13.4887	1.97402
2226	0.3609	0.4552	0.792838				1.9184	1.6004	1.1987	2.8384	2.5905	1.0957	2.6112	2.1156	1.23426	1.08037	0.200494	1.8699	2.0111	0.92979	2.5924	2.4193	1.07155	2.3336	3.1284	0.74594	2.3899	3.0417	0.785712	1.7384	1.1344	1.53244	1.01309	0.317471	1.7418	2.0111	0.866093				2.8017	3.1284	0.89557	1.5885	3.0417	0.522241	2.2466	1.1344	1.98043
2230	0.8879	1.149	0.772759	0.885	0.8859	0.998984	4.4319	4.1033	1.08008	6.0064	6.2795	0.956509	6.7597	7.8567	0.860374	0.933742	0.119884				9.3762	7.4482	1.25885				5.6134	6.2759	0.894437	6.2992	4.9577	1.27059	1.14129	0.213864				0.8494	0.8859	0.958799				3.993	6.2759	0.636243	5.0466	4.9577	1.01793
2241	64.0329	31.8761	2.00881	45.0609	18.7088	2.40854	41.3702	19.7547	2.0942	69.0754	31.8037	2.17193	33.7114	20.6691	1.631	2.0629	0.283634	8.8775	45.2223	0.196308	1.5076	28.3972	0.0530897	4.7514	26.8825	0.176747	5.192	21.9929	0.236076	4.4578	30.2827	0.147206	0.161885	0.0688513	80.9248	45.2223	1.78949	35.3007	18.7088	1.88685	37.4629	26.8825	1.39358	35.2407	21.9929	1.60237	38.7882	30.2827	1.28087
2252				1.3264	1.3776	0.962834	2.9473	3.4939	0.843556	3.5115	4.3772	0.802225	4.1947	4.9673	0.844463	0.863269	0.0692382				4.2493	3.5617	1.19305	3.2634	3.4809	0.937516	3.5877	3.9364	0.911417	4.223	4.8295	0.874418	0.979101	0.144965				2.15	1.3776	1.56069	2.0465	3.4809	0.587923	2.3087	3.9364	0.5865	2.5534	4.8295	0.528709
2257	3.6944	5.7765	0.639557				2.3605	3.8172	0.618385	3.1043	5.0364	0.616373	2.6391	4.3136	0.611809	0.621531	0.0123281				4.7968	9.0796	0.528305	1.6287	3.0624	0.531838	6.5412	9.7422	0.671429	1.4661	3.1826	0.460661	0.548058	0.0885287							2.2619	3.0624	0.738604	10.7146	9.7422	1.09981	2.3548	3.1826	0.739898
2260	1.0913	1.7446	0.62553				1.0816	1.2197	0.886775	2.0048	3.3023	0.607092	1.7282	2.5562	0.676082	0.69887	0.12862	4.0053	3.4127	1.17365	1.9022	2.81	0.67694	1.4336	1.7565	0.816169				3.9403	3.0736	1.28198	0.987184	0.287038	5.8745	3.4127	1.72136				1.518	1.7565	0.864219				2.9172	3.0736	0.949115
2262	91.0257	78.1185	1.16523				44.7328	41.8682	1.06842	86.4725	75.3025	1.14834	89.0132	95.3719	0.933327	1.07883	0.10579				75.6712	90.0701	0.840137	54.1049	75.4789	0.716822	47.3948	54.2095	0.87429	55.8121	73.4442	0.759925	0.797793	0.072192							63.2807	75.4789	0.838389	48.6707	54.2095	0.897826	58.9336	73.4442	0.802427
2278	6.2696	8.8305	0.709994				5.6865	7.0957	0.801401	9.6986	10.1341	0.957026	5.8719	9.4758	0.619673	0.772024	0.14393				10.9075	11.3114	0.964293	13.13	15.3057	0.85785	7.4352	7.8379	0.948621	9.2472	9.3385	0.990223	0.940247	0.0575476							10.6091	15.3057	0.693147	5.9226	7.8379	0.755636	7.3733	9.3385	0.789559
2280	5.178	7.4316	0.696754	9.9008	10.6678	0.928101	5.6102	6.3713	0.880542	10.1629	10.6747	0.952055	5.774	7.0464	0.819426	0.855376	0.10213	7.0765	10.8533	0.652014	7.2809	12.2675	0.593511	9.5648	12.5116	0.764475	2.8701	4.744	0.604996	6.4224	9.0607	0.708819	0.664763	0.0719285	12.5138	10.8533	1.15299	13.7654	10.6678	1.29037	15.4491	12.5116	1.23478	3.6513	4.744	0.769667	10.1296	9.0607	1.11797
2292	1.1089	1.6588	0.668495				2.8568	2.9696	0.962015	2.0934	3.2878	0.636718	0.909	1.1024	0.824565	0.772948	0.150421	0.3152	0.4252	0.741298	3.3313	4.1372	0.805206	3.1217	3.3708	0.926101				1.3284	1.4195	0.935822	0.852107	0.0948008	0.3351	0.4252	0.7881				2.9406	3.3708	0.872375				1.8167	1.4195	1.27982
2317	20.26	24.2917	0.83403	15.7679	18.8485	0.83656	8.5187	10.6677	0.798551	30.0965	32.5942	0.92337	23.2354	27.3804	0.848614	0.848225	0.0459674	0.2225	0.3961	0.561727	22.7982	28.7056	0.794207	20.548	26.4705	0.77626				14.3022	16.7395	0.854398	0.746648	0.12773	0.3299	0.3961	0.83287	18.9477	18.8485	1.00526	26.7732	26.4705	1.01144				19.7314	16.7395	1.17873
2336	6.7732	8.9038	0.760709	6.9634	9.2578	0.752166	6.5658	8.148	0.805817	12.4581	14.9681	0.83231	9.0711	11.5416	0.785948	0.78739	0.0328332				11.4445	11.9592	0.956962	10.1731	8.1148	1.25365				8.8804	8.2672	1.07417	1.09493	0.149428				17.1433	9.2578	1.85177	13.2003	8.1148	1.62669				14.7092	8.2672	1.77922
2344	55.3358	77.3667	0.715241	69.0874	84.1086	0.821407	66.0782	72.8264	0.907339	93.9753	92.4136	1.0169	71.9359	79.7911	0.901553	0.872488	0.112082	108.806	126.393	0.860858	73.3917	93.4461	0.785391	73.6676	82.2501	0.895654				60.1734	67.8428	0.886953	0.857214	0.0501129	146.184	126.393	1.15659	102.815	84.1086	1.2224	86.7635	82.2501	1.05487				88.5788	67.8428	1.30565
2404	11.0741	15.9394	0.694763	7.7516	11.0883	0.699079	6.5371	9.5877	0.681822	5.9143	8.3486	0.708418	3.9041	4.4695	0.873498	0.731516	0.0799452	7.6048	7.2622	1.04718	2.6103	2.3925	1.09103	10.4221	11.5721	0.900623	9.4553	9.0208	1.04817	12.1125	11.2409	1.07754	1.03291	0.0763319	5.5335	7.2622	0.761959	9.6653	11.0883	0.871667	6.4814	11.5721	0.560088	8.8345	9.0208	0.979348	10.1572	11.2409	0.903593
2405	15.8678	23.481	0.675772	12.1925	17.8044	0.684803	12.9127	16.6145	0.777195	20.1876	23.1162	0.87331	13.5281	19.1203	0.707526	0.743721	0.0826321	34.5464	25.6943	1.34452	32.2252	24.5247	1.31399	27.6635	19.2426	1.43762	22.5718	16.4756	1.37001	21.931	15.941	1.37576	1.36838	0.0457679	19.7271	25.6943	0.767762	12.09	17.8044	0.679046	15.5305	19.2426	0.807089	13.5896	16.4756	0.824832	12.7607	15.941	0.800496
2406	63.6276	33.096	1.92252	67.5202	39.3198	1.71721	50.4582	32.0688	1.57344	42.428	32.8858	1.29016	42.9778	22.2104	1.93503	1.68767	0.268456				174.111	43.3574	4.01571	77.877	31.7563	2.45233	102.667	27.2341	3.7698	125.892	29.7362	4.23363	3.61787	0.799791				44.4234	39.3198	1.1298	60.762	31.7563	1.91338	39.676	27.2341	1.45685	42.2087	29.7362	1.41944
2407	68.2315	44.9118	1.51923	63.5237	42.0842	1.50944	61.9233	38.4518	1.61041	67.1869	46.0885	1.45778	35.368	32.6883	1.08198	1.43577	0.205273	2.8754	44.0241	0.0653142	1.4256	38.1021	0.0374153	1.0164	36.9786	0.0274862	1.9837	26.4049	0.0751262	2.1991	41.19	0.0533892	0.0517462	0.0195406	97.5209	44.0241	2.21517	80.2105	42.0842	1.90595	71.3999	36.9786	1.93084	65.512	26.4049	2.48105	88.1565	41.19	2.14024
2408	25.037	18.0475	1.38728	18.4075	12.4313	1.48074	29.3953	18.1812	1.6168	23.72	15.1459	1.5661	16.0729	11.7889	1.36339	1.48286	0.109863	3.598	12.802	0.28105	1.2935	9.0915	0.142276	1.2018	15.3638	0.0782228	0.4425	3.9712	0.111427	2.9385	17.5871	0.167083	0.156012	0.0774349	31.8142	12.802	2.4851	25.8753	12.4313	2.08146	32.2533	15.3638	2.0993	9.853	3.9712	2.48111	38.1119	17.5871	2.16704
2409	23.7912	30.5477	0.778821	20.569	27.065	0.759985	20.8523	24.8815	0.838064	22.7092	30.888	0.735211	17.9943	23.2193	0.774972	0.777411	0.0379844	48.9171	33.7718	1.44846	34.9838	28.7761	1.21572	29.426	22.2661	1.32156	22.4762	17.4314	1.28941	23.7872	20.4425	1.16362	1.28775	0.109054	22.7061	33.7718	0.672339	14.5531	27.065	0.537709	10.3452	22.2661	0.464617	10.5362	17.4314	0.604438	10.6504	20.4425	0.520993
2410	23.335	34.5066	0.676247	23.3084	31.9528	0.729463	16.8475	23.6296	0.712983	22.5318	30.4636	0.73963	21.2297	30.7804	0.689715	0.709608	0.0265312	22.7247	42.0702	0.540161	27.1533	39.2814	0.691251	19.7065	30.8142	0.639527	20.8121	24.6885	0.842988	21.2273	22.658	0.936857	0.730157	0.159124	54.8613	42.0702	1.30404	35.6133	31.9528	1.11456	45.273	30.8142	1.46923	36.8413	24.6885	1.49225	38.83	22.658	1.71374
2411	7.5602	10.1136	0.747528	5.4419	9.0546	0.601009	5.2184	7.4227	0.703033	4.0027	5.9301	0.67498	3.8492	7.3046	0.526956	0.650701	0.0873008	14.5285	11.2973	1.28602	8.1236	7.8444	1.03559	11.0989	8.3461	1.32983	7.0864	5.0324	1.40816	10.2213	7.5987	1.34514	1.28095	0.143976	7.4009	11.2973	0.655103	4.4275	9.0546	0.488978	5.1267	8.3461	0.614263	3.1106	5.0324	0.618115	4.9329	7.5987	0.649177
[truncated: 31 more columns]
