# Supplementary material for: Comparative proteomics of root plasma membrane proteins reveals the involvement of calcium signalling in NaCl-facilitated nitrate uptake in Salicornia europaea
Source: J Exp Bot. 2015 May 8;66(15):4497–510. doi: 10.1093/jxb/erv216 (PMC4507759; doi:10.1093/jxb/erv216)
Supplement: Supplementary Data [file supp_erv216_jexbot144980_file006.xlsx]

## Sheet: Supplementary Table S5
Spot number	Protein name	Unigene	Database	Forward primer (5'-3')	Reverse primer (5'-3')	Product length
830	Calreticulin family protein	Unigene15150_SeCKS transcribed RNA	S. europaea transcriptome database 1	TGAACAGAAACTTGATTGTGGAGGTGG	CATTGTAGGTAAGGATGGCGTGGACT	158
1358	Annexin-like protein RJ4-like	Unigene24274_SALfmcTARAAPEI-3	S. europaea transcriptome database 2	TCTCGGTCACAAGGCTCCAACAT	GCTGATTAAGGAGGCTTATGAGCAACT	123
1401	Annexin-like protein RJ4-like	Unigene45291_SeCKS transcribed RNA sequence	S. europaea transcriptome database 1	ATCCAAATCATTGGTCACAGAACTGC	GTCACAAGGCTCCAACATCCACC	153
1402	Annexin-like protein RJ4-like	Unigene45291_SeCKS transcribed RNA sequence	S. europaea transcriptome database 1	ATCCAAATCATTGGTCACAGAACTGC	GTCACAAGGCTCCAACATCCACC	153
1480	Annexin D4-like	Unigene55854_SALfmcTARAAPEI-3	S. europaea transcriptome database 1	AGGTCATCAGAAGAGCTTTTAGGAGCA	GAACCTCAGCCTCAGCTTTAGCAGTC	187
2278	Probable calcium-binding protein CML13-like	Unigene18664_SeCKS transcribed RNA sequence	S. europaea transcriptome database 1	TCAGATCGGTGACTGCAACATACCC	CCAAGAAAACTTAACCACTGCCTTCG	152
1656	PIB41 14-3-3 protein	Unigene32065_SeCKS transcribed RNA sequence	S. europaea transcriptome database 1	CATCTCCTACCTCATCCGCATTATCA	GAACTCCCCTGACCGTGCTTGTG	170
1559	14-3-3h protein	Unigene44887_SeCKS transcribed RNA sequence	S. europaea transcriptome database 1	CCATTGTTGCAGACCTGACCTCC	GTTTCCTCATTGCCTCCACCATTT	199
