# Supplementary material for: Comparative proteomics of root plasma membrane proteins reveals the involvement of calcium signalling in NaCl-facilitated nitrate uptake in Salicornia europaea
Source: J Exp Bot. 2015 May 8;66(15):4497–510. doi: 10.1093/jxb/erv216 (PMC4507759; doi:10.1093/jxb/erv216)
Supplement: Supplementary Data [file supp_erv216_jexbot144980_file004.xlsx]

## Sheet: Supplementary Table S3
Spot number	NCBI Accession number	Protein name	Plant species	Theoretical pI/Mr	Experimental pI/Mr	Numeber of unique peptide identified	Sequence coverage	Mascot score	Average fold				ANOVA significance			TAIR	predictions localization	Annotations localization	GFP localization	MS/MS localization	Reference for experimental PM localization	Reference for non-PM localization
									LN+S/LN	HN+S/HN	HN/LN	HN+S/LN+S	Salt	Nitrate	Salt*Nitrate
Transport
Transporter
482	336112678	V-type ATPase subunit A	Salicornia europaea	5.06/68845	5.10/69367	5	12	344	2.0453	1.3228	1.5913	1.0291	**	**	**	AT1G78900	C/ER/G/V/N/M/E/PM	V/PM/P	_	G/N/PM/P	Alexandersson et al., 2004; Benschop et al., 2007; Elmore et al., 2012; Keinath et al., 2010; Marmagne et al., 2007; Mitra et al., 2009;Nelson et al., 2006; Zhang and Peck, 2011;	Kong et al., 2011; Parsons et al., 2012; Sakamoto and Takagi, 2013; Yoshida et al., 2013
523	336112678	V-type ATPase subunit A	Salicornia europaea	5.06/68845	4.79/67179	6	24	671	1.2099	-1.3479	1.6264	-1.0027		*	*	AT1G78900	C/ER/G/V/N/M/E/PM	V/PM/P	_	G/N/PM/P	Alexandersson et al., 2004; Benschop et al., 2007; Elmore et al., 2012; Keinath et al., 2010; Marmagne et al., 2007; Mitra et al., 2009;Nelson et al., 2006; Zhang and Peck, 2011;	Kong et al., 2011; Parsons et al., 2012; Sakamoto and Takagi, 2013; Yoshida et al., 2013
535	336112678	V-type ATPase subunit A	Salicornia europaea	5.06/68845	4.99/67072	5	12	437	1.12	-1.0832	1.6104	1.3274		**		AT1G78900	C/ER/G/V/N/M/E/PM	V/PM/P	_	G/N/PM/P	Alexandersson et al., 2004; Benschop et al., 2007; Elmore et al., 2012; Keinath et al., 2010; Marmagne et al., 2007; Mitra et al., 2009;Nelson et al., 2006; Zhang and Peck, 2011;	Kong et al., 2011; Parsons et al., 2012; Sakamoto and Takagi, 2013; Yoshida et al., 2013
635	336112678	V-type ATPase subunit A	Salicornia europaea	5.06/68845	5.38/63923	5	17	510	1.2908	-1.148	1.976	1.3336		**	**	AT1G78900	C/ER/G/V/N/M/E/PM	V/PM/P	_	G/N/PM/P	Alexandersson et al., 2004; Benschop et al., 2007; Elmore et al., 2012; Keinath et al., 2010; Marmagne et al., 2007; Mitra et al., 2009;Nelson et al., 2006; Zhang and Peck, 2011;	Kong et al., 2011; Parsons et al., 2012; Sakamoto and Takagi, 2013; Yoshida et al., 2013
689	336112678	V-type ATPase subunit A	Salicornia europaea	5.06/68845	4.93/61709	2	12	344	1.6453	-1.8572	1.1155	-2.7393		*	**	AT1G78900	C/ER/G/V/N/M/E/PM	V/PM/P	_	G/N/PM/P	Alexandersson et al., 2004; Benschop et al., 2007; Elmore et al., 2012; Keinath et al., 2010; Marmagne et al., 2007; Mitra et al., 2009;Nelson et al., 2006; Zhang and Peck, 2011;	Kong et al., 2011; Parsons et al., 2012; Sakamoto and Takagi, 2013; Yoshida et al., 2013
800	118429132	V-type proton ATPase subunit B2	Kalidium foliatum	4.93/54168	4.83/57877	8	28	765	1.37	-1.056	1.79	1.24		**		AT1G76030	C/M/V/N/PM	V/PM/P	_	G/P/V/PM	Alexandersson et al., 2004; Elmore et al., 2012; Keinath et al., 2010; Marmagne et al., 2007; Mitra et al., 2009; Zhang and Peck, 2011;	Kleffmann et al., 2004; Parsons et al., 2012; Yoshida et al., 2013
1893	67848430	Voltage-dependent anion-selective channel	Phaseolus coccineus	8.56/29170	6.70/24913	1	7	58	-2.1766	-2.6352	-1.0036	-1.2151	**			AT5G15090	C/ER/G/N/M/E	P/M/PM/N/V	M/PM/U	M/PM/P/V/U	Keinath et al., 2010; Marmagne et al., 2004; Marmagne et al., 2007; Mitra et al., 2009; Robert et al., 2012;	Kleffmann et al., 2004; Konig et al., 2014; Pendle et al., 2005;Tateda et al., 2011; Zybailov et al., 2008
1305	255544135	Mitochondrial import receptor subunit tom40, putative	Ricinus communis	6.3/34105	6.62/42685	3	21	353	1.5888	-1.2178	2.4556	1.2691	**	**	**	AT3G20000	C/ER/G/N/M/E	M/PM	_	M/PM/V/U	Mitra et al., 2009	Jaquinod et al., 2007; Taylor et al., 2011;
Cell signaling
Calcium signaling components
830	224122952	Calreticulin family protein	Populus trichocarpa	4.3/49380	4.30/56775	5	17.6	475	1.1113	1.5295	1.3133	1.8075	**	**	*	AT1G09210	N/E/ER/G	ER/M/V	ER	ER/M/PM	Alexandersson et al., 2004; Elmore et al., 2012; Zhang and Peck, 2011;	Eubel et al., 2008;
1358	460406796	Annexin-like protein RJ4-like	Solanum lycopersicum	6.1/8296	5.06/40878	1	12.7	30	1.6643	4.3546	-2.4828	1.0538	**	**	**	AT5G12380	C/ER/G/V/N/M/E	_	_	_
1401	460406706	Annexin-like protein RJ4-like	Solanum lycopersicum	5.9/15349	5.02/39588	3	26.4	156	1.9608	2.1977	-1.0624	1.055	**			AT5G12380	C/ER/G/V/N/M/E	_	_	_
1402	460406706	Annexin-like protein RJ4-like	Solanum lycopersicum	5.9/15349	5.08/39715	1	10.1	63	1.839	3.9743	-1.7167	1.2589	**	*	**	AT5G12380	C/ER/G/V/N/M/E	_	_	_
1480	359807257	Annexin D4-like	Glycine max	6.0/35257	6.06/37071	4	12.7	167	1.579	1.0986	-1.1582	-1.6646	*	*		AT2G38750	C/ER/G/N/M/E	_	_	PM	Alexandersson et al., 2004; Elmore et al., 2012; Mitra et al., 2009;
2278	502160156	Probable calcium-binding protein CML13-like	Cicer arietinum	9.5/25466	4.55/11452	6	37.9	526	1.2103	1.8074	-1.0344	1.4437	**		*	AT1G12310	C/ER/G/V/N/M/E/PM	PM/N	_	C/N/PM	Elmore et al., 2012; Marmagne et al., 2007;	Bae et al., 2003; Hummel et al., 2012;
1656	481048335	PIB41 14-3-3 protein	Petunia xhybrida	4.6/19732	4.61/31279	1	15.3	41	1.8541	2.3548	-1.2919	-1.0172	**	**	**	AT3G02520	C/M/CY/N	P/PM	_	G/PM/P/V	Benschop et al., 2007; Elmore et al., 2012; Karlova et al., 2006; Marmagne et al., 2007; Mitra et al., 2009;	Kleffmann et al., 2004; Parsons et al., 2012; Yoshida et al., 2013
1559	302122830	14-3-3h protein	Gossypium hirsutum	4.92/29401	4.61/33943	2	7	150	-19.0232	-6.0589	-2.1605	1.4532	**			AT1G22300	C/M/N	P/PM/M	_	C/PM/V	Benschop et al., 2007; Elmore et al., 2012; Mitra et al., 2009;	Ito et al., 2011; Yoshida et al., 2013
Stress response
1196	297313331	Band 7 family protein	Arabidopsis lyrata subsp. lyrata	4.9/30334	5.37/45220	2	10.5	132	-1.1562	-1.4827	1.5685	1.223	*	*		AT4G27585	M/P/N	M/P		PM/M	Mitra et al., 2009; Zhang and Peck, 2011;	Taylor et al., 2011;
1683	525507222	Hypersensitive-induced response protein 1-like	Cucumis sativus	5.5/32486	5.53/31229	7	43.2	546	-1.5476	-1.3952	-1.5598	-1.4063	**	**		AT5G62740	C/ER/G/N/P/M/E	PM/V	PM	G/PM/V	Alexandersson et al., 2004; Benschop et al., 2007; Elmore et al., 2012; Favery et al., 2004; Keinath et al., 2010; Li et al., 2012; Marmagne et al., 2007; Marmagne et al., 2004;Mitra et al., 2009;	Parsons et al., 2012; Yoshida et al., 2013
1999	23345044	Hypersensitive-induced reaction protein 2	Hordeum vulgare subsp. Vulgare	4.8/7694	4.97/21986	1	19.7	29	-1.1397	-1.1426	-1.5946	-1.5987		**		_	_	_	_	_
2000	151347473	Hypersensitive-induced response protein	Carica papaya	5/19288	5.17/21881	1	10	56	2.1065	-1.3351	3.5673	1.2684	**	**	**	AT5G62740	C/ER/G/N/P/M/E	PM/V	PM	G/PM/V	Alexandersson et al., 2004; Benschop et al., 2007; Elmore et al., 2012; Favery et al., 2004; Keinath et al., 2010; Li et al., 2012; Marmagne et al., 2007; Marmagne et al., 2004;Mitra et al., 2009;	Parsons et al., 2012; Yoshida et al., 2013
2406	525507222	Hypersensitive-induced response protein 1-like	Cucumis sativus	5.5/32486	5.10/31582	5	41.1	470	2.1171	-1.7962	-1.1467	-4.3606		**	**	AT5G62740	C/ER/G/N/P/M/E	PM/V	PM	G/PM/V	Alexandersson et al., 2004; Benschop et al., 2007; Elmore et al., 2012; Favery et al., 2004; Keinath et al., 2010; Li et al., 2012; Marmagne et al., 2007; Marmagne et al., 2004;Mitra et al., 2009;	Parsons et al., 2012; Yoshida et al., 2013
1663	151347473	Hypersensitive-induced response protein	Carica papaya	5/19288	5.53/31229	6	45.5	568	-1.4784	-1.9237	-1.411	-1.8361	**	**		AT5G62740	C/ER/G/N/P/M/E	PM/V	PM	G/PM/V	Alexandersson et al., 2004; Benschop et al., 2007; Elmore et al., 2012; Favery et al., 2004; Keinath et al., 2010; Li et al., 2012; Marmagne et al., 2007; Marmagne et al., 2004;Mitra et al., 2009;	Parsons et al., 2012; Yoshida et al., 2013
1732	255541538	Remorin	Ricinus communis	5.9/25044	5.61/29150	4	25	295	1.8862	1.4694	1.0274	-1.2495	**	*	**	AT5G23750	C/M/N/E/PM	_	_	PM	Elmore et al., 2012;
2405	255541538	Remorin	Ricinus communis	5.9/23630	5.42/28964	3	19.1	183	1.8202	1.5578	1.0504	-1.1124	**			AT5G23750	C/M/N/E/PM	_	_	PM	Elmore et al., 2012;
938	566183896	TGF-beta receptor-interacting protein 1	Phaseolus vulgaris	6.1/36572	6.57/53165	3	20.8	176	1.2252	1.6179	-1.1494	1.1488	**		*	AT2G46290	C/ER/G/N/M/E/PM	_	_	PM	Mitra et al., 2009;
2410	225424428	G-type lectin S-receptor-like serine/threonine-protein kinase At1g34300-like	Vitis vinifera	5.3/42178	4.78/15429	1	2.7	34	1.0155	-2.0076	2.0093	-1.0146	**	**	**	_	_	_	_	_
Detoxication
1922	390979559	Glutathione S-transferase-like protein	Dianthus caryophyllus	6.1/24392	6.38/24283	4	16.2	223	1.6047	1.2151	1.682	1.2736	**	**		AT2G47730	C/M/P	P/PM/N	C/P	N/PM/P/V	Elmore et al., 2012;	Bae et al., 2003; Kong et al., 2011; Jaquinod et al., 2007;Yoshida et al., 2013
1976	470116285	Flavoprotein WrbA-like	Fragaria vesca subsp. Vesca	5.9/21769	5.96/22995	2	30.6	172	1.7327	1.3403	-1.2039	-1.5563	**	**	*	AT5G54500	C/ER/G/P/N/PE/M/E	PM/V	_	PE/PM/V	Benschop et al., 2007; Elmore et al., 2012; Li et al., 2012; Keinath et al., 2010; Marmagne et al., 2004; Marmagne et al., 2007; Mitra et al., 2009; Nelson et al., 2006;	Jaquinod et al., 2007; Reumann et al., 2009; Yoshida et al., 2013
2409	297799264	Quinone reductase family protein	Arabidopsis lyrata subsp.lyrata	5.8/17612	5.82/23217	3	32.5	383	1.6378	2.0451	-1.3777	-1.1033	**	**		AT4G27270	C/ER/G/P/N/PE/M/E/PM	PM	_	PM	Benschop et al., 2007; Keinath et al., 2010; Marmagne et al., 2004; Marmagne et al., 2007; Mitra et al., 2009;
1226	224100781	Putative adenosine kinase family protein	Populus trichocarpa	5.2/41470	5.14/44716	2	10.9	155	2.2534	2.2117	1.3344	1.3096	**	**		AT5G03300	C/ER/G/P/N/M/E	PM	_	C/PM/P	Marmagne et al., 2007;	Ferro et al., 2010; Ito et al., 2011;
Membrane trafficking
1812	226491888	Ras-related protein Rab11C	Zea mays	6.2/23887	5.83/26733	1	14.8	61	1.7137	1.2499	-1.048	-1.4368	**	*		AT1G09630	C/ER/G/V/P/N/M/E	C/PM	_	C/G/PM	Benschop et al., 2007; Elmore et al., 2012; Keinath et al., 2010; Marmagne et al., 2007; Mitra et al., 2009;	Drakakaki et al., 2012; Ito et al., 2011;
1921	532691792	Ras-related protein Rab-7b	Cucumis sativus	4.9/24454	4.99/24322	2	19.5	138	-2.192	-2.591	-1.0111	-1.1952	**			AT3G18820	C/V/P/N/M/E	PM/N	_	G/PM/N	Elmore et al., 2012; Mitra et al., 2009; Marmagne et al., 2007;	Bae et al., 2003; Drakakaki et al., 2012; Parsons et al., 2012;
1541	38564727	Putative alpha-soluble NSF attachment protein	Helianthus annuus	4.6/16015	4.89/34602	3	28.2	208	-2.6114	-2.7469	1.0057	-1.0459	**			AT3G56190	C/ER/G/V/N/M	PM/V	_	G/PM/V	Alexandersson et al., 2004; Benschop et al., 2007; Elmore et al., 2012; Keinath et al., 2010; Li et al., 2012; Mitra et al., 2009	Drakakaki et al., 2012; Jaquinod et al., 2007; Yoshida et al., 2013
1566	38564727	Putative alpha-soluble NSF attachment protein	Helianthus annuus	4.6/16015	5.10/33835	4	3	61	1.29	-1.0794	1.6648	1.1929	*	**	**	AT3G56190	C/ER/G/V/N/M	PM/V	_	G/PM/V	Alexandersson et al., 2004; Benschop et al., 2007; Elmore et al., 2012; Keinath et al., 2010; Li et al., 2012; Mitra et al., 2009	Drakakaki et al., 2012; Jaquinod et al., 2007; Yoshida et al., 2013
Protein folding
2181	1272406	Immunophilin	Arabidopsis thaliana	8.46/15793	4.74/14728	1	10	54	-4.9358	-7.0989	1.2702	-1.1323	**			AT3G25220	C/M/E/ER/G	ER	_	ER		Nikolovski et al., 2012
367	357148034	Activator of 90 kDa heat shock protein ATPase homolog 1-like	Brachypodium distachyon	4.0/7513	5.11/75516	1	9.1	34	-7.1164	-2.66	-1.8267	1.4646	**			AT3G12050	C/M/N/P	_	PE	C/PM	Mitra et al., 2009	Ito et al., 2011;
1984	587920345	Nascent polypeptide-associated complex subunit alpha-like protein	Morus notabilis	4.2/22675	4.50/22666	1	7.3	44	-14.6245	-25.7019	-1.0811	-1.9	**			_	_	_	_	_		Drakakaki et al., 2012; Ito et al., 2011;Sakamoto and Takagi, 2013;
621	225459587	Protein disulfide-isomerase	Vitis vinifera	4.4/26947	4.56/64231	2	18	182	1.6126	2.0717	1.21	1.5544	**	**		AT1G77510	C/P/E/ER/G	ER/PM/P	_	ER/E/G/PM/P/V	Elmore et al., 2012; Marmagne et al., 2007; Zhang and Peck, 2011;	Cheng et al., 2009; Jaquinod et al., 2007; Kleffmann et al., 2004; Nikolovski et al., 2012; Parsons et al., 2012;
627	225459587	Protein disulfide-isomerase	Vitis vinifera	4.5/14359	4.60/64129	1	13.4	80	1.7884	2.0066	1.3518	1.5167	**	**		AT1G77510	C/P/E/ER/G	ER/PM/P	_	ER/E/G/PM/P/V	Elmore et al., 2012; Marmagne et al., 2007; Zhang and Peck, 2011;	Cheng et al., 2009; Jaquinod et al., 2007; Kleffmann et al., 2004; Nikolovski et al., 2012; Parsons et al., 2012;
628	225459587	Protein disulfide-isomerase	Vitis vinifera	4.5/14359	4.64/64026	1	15.5	97	1.7477	2.1334	1.2552	1.5322	**	**		AT1G77510	C/P/E/ER/G	ER/PM/P	_	ER/E/G/PM/P/V	Elmore et al., 2012; Marmagne et al., 2007; Zhang and Peck, 2011;	Cheng et al., 2009; Jaquinod et al., 2007; Kleffmann et al., 2004; Nikolovski et al., 2012; Parsons et al., 2012;
Cell structure
1066	322422113	Actin 1	Celosia argentea	5.31/41941	5.22/48836	3	15	209	2.0269	2.1171	-1.0556	-1.0106	**			AT5G09810	C/M/CY/N	M/CY/C/NM/PM	U	C/M/N/PM/P/V	Alexandersson et al., 2004; Benschop et al., 2007; Elmore et al., 2012; Keinath et al., 2010; Marmagne et al., 2007; Mitra et al., 2009; Zhang and Peck, 2011;	Ferro et al., 2010; Heazlewood et al., 2004; Ito et al., 2011; Sakamoto and Takagi, 2013; Yoshida et al., 2013
1071	322422113	Actin 1	Celosia argentea	5.31/41941	5.31/48758	6	28	736	2.5143	2.6909	-1.0697	1.0005	**			AT5G09810	C/M/CY/N	M/CY/C/NM/PM	U	C/M/N/PM/P/V	Alexandersson et al., 2004; Benschop et al., 2007; Elmore et al., 2012; Keinath et al., 2010; Marmagne et al., 2007; Mitra et al., 2009; Zhang and Peck, 2011;	Ferro et al., 2010; Heazlewood et al., 2004; Ito et al., 2011; Sakamoto and Takagi, 2013; Yoshida et al., 2013
1086	322422113	Actin 1	Celosia argentea	5.31/41941	5.35/48446	2	12	122	2.0841	-1.5703	1.1259	-2.9067	*	**	**	AT5G09810	C/M/CY/N	M/CY/C/NM/PM	U	C/M/N/PM/P/V	Alexandersson et al., 2004; Benschop et al., 2007; Elmore et al., 2012; Keinath et al., 2010; Marmagne et al., 2007; Mitra et al., 2009; Zhang and Peck, 2011;	Ferro et al., 2010; Heazlewood et al., 2004; Ito et al., 2011; Sakamoto and Takagi, 2013; Yoshida et al., 2013
1095	113232	Actin-2	Daucus carota	6.52/42112	5.40/48291	1	10	83	-1.3592	1.4555	-2.1139	-1.0686		**	*	AT5G09810	C/M/CY/N	M/CY/C/NM/PM	U	C/M/N/PM/P/V	Alexandersson et al., 2004; Benschop et al., 2007; Elmore et al., 2012; Keinath et al., 2010; Marmagne et al., 2007; Mitra et al., 2009; Zhang and Peck, 2011;	Ferro et al., 2010; Heazlewood et al., 2004; Ito et al., 2011; Sakamoto and Takagi, 2013; Yoshida et al., 2013
Metabolism
Nitrogen metabolism
1141	565393170	Glutamate dehydrogenase-like	Solanum tuberosum	6.3/32953	6.54/46618	1	7.8	62	-16.5248	-12.2493	1.3959	1.8831	**	**		AT5G18170	C/M/E/ER/G	M	_	E/M/V		Cheng et al., 2009; Heazlewood et al., 2004; Konig et al., 2014; Taylor et al., 2011; Yoshida et al., 2013
1230	13173419	Cytosolic glutamine synthetase	Beta vulgaris	5.7/27229	5.30/44644	3	14.6	282	1.6135	1.5746	-2.2774	-2.3336	**	**		AT3G17820	C/ER/G/P/N/E	C/P/PM	_	C/P/PM/V	Marmagne et al., 2007;	Chang et al., 2005; Kong et al., 2011; Yoshida et al., 2013
1239	156072358	Cytosolic glutamine synthetase	Spinacia oleracea	5/41441	5.04/44573	3	14.7	293	1.7672	1.4283	1.1507	-1.0753	**		*	AT5G37600	C/ER/G/P/N/M/E	C/PM	C	PM	Keinath et al., 2010; Marmagne et al., 2007; Mitra et al., 2009;	Tian et al., 2004
1240	156072358	Cytosolic glutamine synthetase	Spinacia oleracea	5/41441	5.22/44573	3	23	146	1.5914	1.9528	1.0338	-1.1869	**		*	AT5G37600	C/ER/G/P/N/M/E	C/PM	C	PM	Keinath et al., 2010; Marmagne et al., 2007; Mitra et al., 2009;	Tian et al., 2004
Energetic metabolism
1302	11133601	Malate dehydrogenase	Beta vulgaris	6.7/40614	5.79/42549	3	13.6	265	1.2997	1.7408	1.0517	1.4086	**	**	**	AT5G43330	C/ER/G/P/PE/M/E	PM/C	_	C/PM	Marmagne et al., 2007;	Ito et al., 2011;
1373	255543140	Pyruvate dehydrogenase	Ricinus communis	6.2/36955	4.99/40551	3	15.3	315	1.5919	2.9282	-2.394	-1.3015	**	**	**	AT5G50850	M/P	M/N/PM	_	M/N/PM/V	Mitra et al., 2009;	Jaquinod et al., 2007; Nikolovski et al., 2012; Pendle et al., 2005;
1438	449445580	Pyruvate dehydrogenase E1 component subunit beta	Cucumis sativus	5.2/38468	5.02/38156	9	39.8	803	1.9188	-1.1164	2.5093	1.1714	**	**	**	AT5G50850	M/P	M/N/PM	_	M/N/PM/V	Mitra et al., 2009;	Jaquinod et al., 2007; Nikolovski et al., 2012; Pendle et al., 2005;
1623	590593478	Gamma carbonic anhydrase 1, CA1	Theobroma cacao	5.6/25523	5.83/32298	5	33.2	602	1.6335	-1.5317	2.32	-1.0785		**	**	AT1G19580	C/M/P	M	_	M		Klodmann et al., 2011; Klodmann et al., 2010; Meyer et al., 2008; Peters et al., 2013
1701	590593478	Gamma carbonic anhydrase 1, CA1	Theobroma cacao	5.6/25523	6.07/30003	4	25.1	431	1.5192	-1.5228	2.4677	1.0667		**	**	AT1G19580	C/M/P	M	_	M		Klodmann et al., 2011; Klodmann et al., 2010; Meyer et al., 2008; Peters et al., 2013
1742	449520511	Gamma carbonic anhydrase-like 2	Cucumis sativus	5.5/17032	6.75/28825	5	38.2	187	1.2531	-1.5808	2.0855	1.0529		**	**	AT5G63510	M/P/E/PM	M	_	M/PM	Mitra et al., 2009;	Klodmann et al., 2010; Nikolovski et al., 2012; Peters et al., 2013;
1766	449520511	Gamma carbonic anhydrase-like 2	Cucumis sativus	5.5/17032	6.38/27916	4	50	276	1.1549	-1.3863	1.9225	1.2009	*	**	**	AT5G63510	M/P/E/PM	M	_	M/PM	Mitra et al., 2009;	Klodmann et al., 2010; Nikolovski et al., 2012; Peters et al., 2013;
571	502161129	Succinate dehydrogenase [ubiquinone] flavoprotein subunit 1	Cicer arietinum	7.8/32380	5.81/65900	2	17.8	150	1.4278	-1.3959	1.7247	-1.1557		*	**	AT5G66760	C/M/P	M	_	M/PM	Mitra et al., 2009; Zhang and Peck, 2011;	Konig et al., 2014; Nikolovski et al., 2012; Yoshida et al., 2013;
2216	18390902	Succinate dehydrogenase 6	Arabidopsis thaliana	6.1/15980	5.74/13165	2	11.3	110	1.4201	-1.3487	2.0651	1.0782		**	**	AT1G08480	C/M/N/PM/P	M/V/P/PM	_	M/PM/U/V	Alexandersson et al., 2004; Mitra et al., 2009;	Dunkley et al., 2006; Jaquinod et al., 2007; Nikolovski et al., 2012;
1267	1168410	Fructose-bisphosphate aldolase	Pisum sativum	6.77/38638	6.55/43444	2	9	326	1.449	1.5697	1.3045	1.4132	**	**		AT3G52930	C/ER/G/P/M/E	C/M/PM/N/P/N	_	C/N/PM/P/V	Benschop et al., 2007; Elmore et al., 2012; Keinath et al., 2010; Marmagne et al., 2007; Mitra et al., 2009; Zhang and Peck, 2011;	Ferro et al., 2010; Ito et al., 2011; Pendle et al., 2005; Yoshida et al., 2013
1807	1168410	Fructose-bisphosphate aldolase	Pisum sativum	6.77/38638	5.04/26992	2	7	270	1.5339	1.6511	1.0436	1.1233	**			AT3G52930	C/ER/G/P/M/E	C/M/PM/N/P/N	_	C/N/PM/P/V	Benschop et al., 2007; Elmore et al., 2012; Keinath et al., 2010; Marmagne et al., 2007; Mitra et al., 2009; Zhang and Peck, 2011;	Ferro et al., 2010; Ito et al., 2011; Pendle et al., 2005; Yoshida et al., 2013
1827	165973012	Triosephosphate isomerase	Oryza coarctata	7.7/29468	5.51/26351	3	23.2	230	1.4123	1.58	1.253	1.4018	**	**	**	AT3G55440	C/M/N/P/PE	M/C/P/V/PM	_	C/M/PM/P/V	Benschop et al., 2007; Elmore et al., 2012; Li et al., 2012; Marmagne et al., 2007; Mitra et al., 2009; Zhang and Peck, 2011;	Ferro et al., 2010; Heazlewood et al., 2004; Ito et al., 2011; Yoshida et al., 2013
755	114408	ATP synthase subunit alpha	Oenothera biennis	6.23/55874	6.11/58812	2	18	306	2.0172	-1.1303	2.1938	-1.0393	**	**	**	AtMg01190	C/M/N	M	_	M/PM/P	Elmore et al., 2012; McLoughlin et al., 2013;	Konig et al., 2014; Simm et al., 2013; Yoshida et al., 2013;
760	372450254	ATPase subunit 1	Millettia pinnata	6.23/55602	5.90/58718	9	37	944	2.6104	-1.1105	3.0017	1.0355	**	**	**	AtMg01190	C/M/N	M	_	M/PM/P	Elmore et al., 2012; McLoughlin et al., 2013;	Konig et al., 2014; Simm et al., 2013; Yoshida et al., 2013;
774	372450254	ATPase subunit 1	Millettia pinnata	6.23/55602	5.73/58718	5	22	555	1.8799	-1.2697	2.7509	1.1525	**	**	**	AtMg01190	C/M/N	M	_	M/PM/P	Elmore et al., 2012; McLoughlin et al., 2013;	Konig et al., 2014; Simm et al., 2013; Yoshida et al., 2013;
2053	590564704	ATP synthase D chain	Theobroma cacao	5.4/22469	5.21/19652	9	44.2	618	1.7867	-1.6295	3.9113	1.3435		**	**	AT3G52300	C/M/N/ER	M/N/P/PM	_	C/M/PM/P/V/N	Mitra et al., 2009;	Chang et al., 2005; Friso et al., 2004; Konig et al., 2014; Pendle et al., 2005;
2171	587850936	Cytochrome b5 isoform 1	Morus notabilis	5.3/15548	5.12/15111	3	68.4	644	1.1469	-1.232	1.5404	1.0902		**	*	AT5G53560	C/ER/G/P/N/M/E	ER/MI/V/PM/P	PM	ER/E/PM/P/V	Bernfur et al., 2013; Elmore et al., 2012; Marmagne et al., 2007; Marmagne et al., 2004; Mitra et al., 2009; Zhang and Peck, 2011;	Dunkley et al., 2006; Jaquinod et al., 2007; Nikolovski et al., 2012; Peltier et al., 2004
1008	2695711	Cytochrome b5	Olea europaea	4.88/15364	5.73/50669	1	11	58	-1.54	-1.6765	-1.331	-1.449	**	*		AT5G53560	C/ER/G/P/N/M/E	ER/MI/V/PM/P	PM	ER/E/PM/P/V	Bernfur et al., 2013; Elmore et al., 2012; Marmagne et al., 2007; Marmagne et al., 2004; Mitra et al., 2009; Zhang and Peck, 2011;	Dunkley et al., 2006; Jaquinod et al., 2007; Nikolovski et al., 2012; Peltier et al., 2004
439	502137547	NADH-ubiquinone oxidoreductase	Cicer arietinum	5.3/44552	5.87/72550	3	14.5	142	2.1091	-1.0422	2.2341	1.0163	**	**	**	AT5G37510	C/M/P	M/P	_	M/N/PM	Mitra et al., 2009; Zhang and Peck, 2011;	Iglesias et al., 2013; Nikolovski et al., 2012; Yoshida et al., 2013;
1831	568384762	NADH dehydrogenase [ubiquinone] iron-sulfur protein 8	Solanum tuberosum	5.4/27914	4.91/26266	7	27	435	1.4783	-1.5693	2.5306	1.0908		**	**	AT1G79010	M/P/N/PM	M	_	M/N		Iglesias et al., 2013; Nikolovski et al., 2012; Yoshida et al., 2013;
2222	449435544	NADH dehydrogenase [ubiquinone] 1 alpha subcomplex subunit 8-B-like	Cucumis sativus	6.4/12440	6.42/12956	3	30.5	216	1.2918	-1.7297	2.5739	1.1519	*	**	**	AT3G06310	C/ER/G/P/N/M/E	M	_	M/P		Klodmann et al., 2010; Nikolovski et al., 2012; Peters et al., 2013;
2336	590692431	NADH-ubiquinone oxidoreductase 11 kDa subunit	Theobroma cacao	5.9/10740	6.44/10139	5	70.5	388	1.3749	-1.559	2.2162	1.034		**	**	AT1G67350	C/P/N/M/E/PM	M	_	M	Alexandersson et al., 2004	Klodmann et al., 2010; Peters et al., 2013;
Secondary metabolism
1380	590724517	Sterol methyltransferase 1	Theobroma cacao	6.0/39623	6.28/40422	4	20.9	145	2.0616	1.4671	1.4931	1.0625	**	**	**	AT5G13710	C/M/N/P	V	_	ER/PM/V	Elmore et al., 2012; Mitra et al., 2009;	Carter et al., 2004; Nikolovski et al., 2012; Yoshida et al., 2013;
Cell wall-associated proteins
741	470136427	Beta-glucosidase 24-like	Fragaria vesca subsp. vesca	9.6/47364	5.37/59571	2	6.5	90	2.5834	1.023	1.8178	-1.3893	**	*	**	_	_	_	_	_	Marmagne et al., 2007;
1203	449438723	Alpha-1,4-glucan-protein synthase [UDP-forming] 2-like	Cucumis sativus	5.8/41143	5.61/45148	3	16	233	1.4867	1.5915	1.011	1.0822	**			AT3G02230	C/ER/G/N/PE/M/E	G/PM	C/G/U	C/E/N/PM/V	Mitra et al., 2009;	Chang et al., 2005; Cheng et al., 2009; Ito et al., 2011; Iglesias et al., 2013; Yoshida et al., 2013;
1232	449438723	Alpha-1,4-glucan-protein synthase[UDP-forming] 2-like	Cucumis sativus	5.8/41143	5.45/44573	3	15	254	1.1456	1.5466	-1.2042	1.1211	**			AT3G02230	C/ER/G/N/PE/M/E	G/PM	C/G/U	C/E/N/PM/V	Mitra et al., 2009;	Chang et al., 2005; Cheng et al., 2009; Ito et al., 2011; Iglesias et al., 2013; Yoshida et al., 2013;
Acid phosphatase
449	470123037	Probable inactive purple acid phosphatase 27-like	Fragaria vesca subsp. vesca	5.2/34444	5.74/71512	2	8.3	61	-1.2975	1.3718	-1.1425	1.558		*	**	AT5G50400	P/ER/G/N/M/E	E	_	_
459	470123037	Probable inactive purple acid phosphatase 27-like	Fragaria vesca subsp. Vesca	5.2/34444	5.37/71169	3	12	147	-1.172	1.7123	-1.1605	1.7292	**	**	**	AT5G50400	P/ER/G/N/M/E	E	_	_
Proteolysis
739	225452974	Mitochondrial-processing peptidase subunit beta	Vitis vinifera	6.4/25712	6.69/59667	3	30.9	240	1.996	-1.2104	2.4368	1.0087	**	**	**	AT3G02090	C/M/P/PE	M/N/P/PM	U	M/N/PM/P/U/V	Elmore et al., 2012; Keinath et al., 2010; Mitra et al., 2009; Zhang and Peck, 2011;	Nikolovski et al., 2012; Pendle et al., 2005; Yoshida et al., 2013;
913	225445041	Mitochondrial processing peptidase subunit alpha	Vitis vinifera	5.9/31677	5.31/53937	5	23.4	451	1.7556	-1.7163	3.417	1.134		**	**	AT1G51980	C/M/P	M/P/PM	_	M/N/PM/U/V	Elmore et al., 2012; Mitra et al., 2009; Zhang and Peck, 2011;	Dunkley et al., 2006; Iglesias et al., 2013; Jaquinod et al., 2007; Kleffmann et al., 2004; Konig et al., 2014; Nikolovski et al., 2012; Yoshida et al., 2013;
914	225445041	Mitochondrial processing peptidase subunit alpha	Vitis vinifera	5.9/31677	5.52/53764	4	18.3	259	1.9666	1.1622	1.7259	1.0199	**	**	**	AT1G51980	C/M/P	M/P/PM	_	M/N/PM/U/V		Dunkley et al., 2006; Iglesias et al., 2013; Jaquinod et al., 2007; Kleffmann et al., 2004; Konig et al., 2014; Nikolovski et al., 2012; Yoshida et al., 2013;
920	225445041	Mitochondrial-processing peptidase subunit alpha	Vitis vinifera	9.0/25622	5.40/53764	6	39.7	483	2.1178	-1.2789	3.0358	1.1209	**	**	**	AT1G51980	C/M/P	M/P/PM	_	M/N/PM/U/V		Dunkley et al., 2006; Iglesias et al., 2013; Jaquinod et al., 2007; Kleffmann et al., 2004; Konig et al., 2014; Nikolovski et al., 2012; Yoshida et al., 2013;
1752	213536447	Talisin	Talisia esculenta	4.7/12199	5.32/28366	1	27.5	156	-1.0885	2.1552	1.2254	2.8747	**	**	**	_	_	_	_	_
Reference
Alexandersson E, Saalbach G, Larsson C, Kjellbom P. 2004. Arabidopsis plasma membrane proteomics identifies components of transport, signal transduction and membrane trafficking. Plant Cell Physiology 45, 1543-1556.
Bae MS, Cho EJ, Choi EY, Park OK. 2003. Analysis of the Arabidopsis nuclear proteome and its response to cold stress. Plant Journal 36, 652-663.
Benschop JJ, Mohammed S, O'Flaherty M, Heck AJ, Slijper M, Menke FL. 2007. Quantitative phosphoproteomics of early elicitor signaling in Arabidopsis. Molecular & Cellular Proteomics 6, 1198-1214.
Bernfur K, Larsson O, Larsson C, Gustavsson N. 2013. Relative abundance of integral plasma membrane proteins in Arabidopsis leaf and root tissue determined by metabolic labeling and mass spectrometry. PLoS ONE 8, e71206.
Carter C, Pan S, Zouhar J, Avila EL, Girke T, Raikhel NV. 2004. The vegetative vacuole proteome of Arabidopsis thaliana reveals predicted and unexpected proteins. Plant Cell 16, 3285-3303.
Chang IF, Szick-Miranda K, Pan S, Bailey-Serres J. 2005. Proteomic characterization of evolutionarily conserved and variable proteins of Arabidopsis cytosolic ribosomes. Plant Physiology 137, 848-862.
Cheng FY, Blackburn K, Lin YM, Goshe MB, Williamson JD. 2009a. Absolute protein quantification by LC/MS(E) for global analysis of salicylic acid-induced plant protein secretion responses. Journal of Proteome Research 8, 82-93.
Drakakaki G, van de Ven W, Pan S, Miao Y, Wang J, Keinath NF, Weatherly B, Jiang L, Schumacher K, Hicks G, Raikhel N. 2012. Isolation and proteomic analysis of the SYP61 compartment reveal its role in exocytic trafficking in Arabidopsis. Cell Research 22, 413-424.
Dunkley TP, Hester S, Shadforth IP, Runions J, Weimar T, Hanton SL, Griffin JL, Bessant C, Brandizzi F, Hawes C, Watson RB, Dupree P, Lilley KS. 2006. Mapping the Arabidopsis organelle proteome. Proceedings of the National Academy of Sciences USA 103, 6518-6523.
Elmore JM, Liu J, Smith B, Phinney B, Coaker G. 2012. Quantitative proteomics reveals dynamic changes in the plasma membrane during Arabidopsis immune signaling. Molecular & Cellular Proteomics 11, M111 014555.
Eubel H, Meyer EH, Taylor NL, Bussell JD, O'Toole N, Heazlewood JL, Castleden I, Small ID, Smith SM, Millar AH. 2008. Novel proteins, putative membrane transporters, and an integrated metabolic network are revealed by quantitative proteomic analysis of Arabidopsis cell culture peroxisomes. Plant physiology 148, 1809-1829.
Favery B, Chelysheva LA, Lebris M, Jammes F, Marmagne A, de Almeida-Engler J, Lecomte P, Vaury C, Arkowitz RA, Abad P. 2004. Arabidopsis formin AtFH6 is a plasma membrane-associated protein upregulated in giant cells induced by parasitic nematodes. Plant Cell 16, 2529-2540
Ferro M, Brugiere S, Salvi D, Seigneurin-Berny D, Court M, Moyet L, Ramus C, Miras S, Mellal M, Le Gall S, Kieffer-Jaquinod S, Bruley C, Garin J, Joyard J, Masselon C, Rolland N. 2010. AT_CHLORO, a comprehensive chloroplast proteome database with subplastidial localization and curated information on envelope proteins. Molecular & Cell Proteomics 9, 1063-1084.
Friso G, Giacomelli L, Ytterberg AJ, Peltier JB, Rudella A, Sun Q, Wijk KJ. 2004. In-depth analysis of the thylakoid membrane proteome of Arabidopsis thaliana chloroplasts: new proteins, new functions, and a plastid proteome database. Plant Cell 16, 478-499.
Heazlewood JL, Tonti-Filippini JS, Gout AM, Day DA, Whelan J, Millar AH. 2004. Experimental analysis of the Arabidopsis mitochondrial proteome highlights signaling and regulatory components, provides assessment of targeting prediction programs, and indicates plant-specific mitochondrial proteins. Plant Cell 16, 241-256.
Hummel M, Cordewener JHG, de Groot JCM, Smeekens S, America AHP, Hanson J. 2012. Dynamic protein composition of Arabidopsis thaliana cytosolic ribosomes in response to sucrose feeding as revealed by label free MSE proteomics. Proteomics 12, 1024-1038.
Iglesias J, Trigueros M, Rojas-Triana M, Fernandez M, Albar JP, Bustos R, Paz-Ares J, Rubio V. 2013. Proteomics identifies ubiquitin-proteasome targets and new roles for chromatin-remodeling in the Arabidopsis response to phosphate starvation. Journal of Proteomics 94, 1-22.
Ito J, Batth TS, Petzold CJ, Redding-Johanson AM, Mukhopadhyay A, Verboom R, Meyer EH, Millar AH, Heazlewood JL. 2011. Analysis of the Arabidopsis Cytosolic Proteome Highlights Subcellular Partitioning of Central Plant Metabolism. Journal of Proteome Research 10, 3309-3309.
Jaquinod M, Villiers F, Kieffer-Jaquinod S, Hugouvieu V, Bruley C, Garin J, Bourguignon J. 2007. A proteomics dissection of Arabidopsis thaliana vacuoles isolated from cell culture. Molecular & Cellular Proteomics 6, 394-412
Karlova R, Boeren S, Russinova E, Aker J, Vervoort J, de Vries S. 2006. The Arabidopsis SOMATIC EMBRYOGENESIS RECEPTOR-LIKE KINASE1 protein complex includes BRASSINOSTEROID-INSENSITIVE1. Plant Cell 18, 626-638
Keinath NF, Kierszniowska S, Lorek J, Bourdais G, Kessler SA, Shimosato-Asano H, Grossniklaus U, Schulze WX, Robatzek S, Panstruga R. 2010. PAMP (pathogen-associated molecular pattern)-induced changes in plasma membrane compartmentalization reveal novel components of plant immunity. Journal of Biological Chemistry 285, 39140-39149
Kleffmann T, Russenberger D, von Zychlinski A, Christopher W, Sjolander K, Gruissem W, Baginsky S. 2004. The Arabidopsis thaliana chloroplast proteome reveals pathway abundance and novel protein functions. Current Biology 14, 354-362.
Klodmann J, Sunderhaus S, Nimtz M, Jansch L, Braun HP. 2010. Internal architecture of mitochondrial complex I from Arabidopsis thaliana. Plant Cell 22, 797-810
Klodmann J, Senkler M, Rode C, Braun HP. 2011. Defining the protein complex proteome of plant mitochondria. Plant Physiology 157, 587-598
Konig AC, Hartl M, Boersema PJ, Mann M, Finkemeier I. 2014. The mitochondrial lysine acetylome of Arabidopsis. Mitochondrion 19, 252-260
Kong RPW, Siu SO, Lee SSM, Lo C, Chu IK. 2011. Development of online high-/low-pH reversed-phase-reversed-phase two-dimensional liquid chromatography for shotgun proteomics: A reversed-phase-strong cation exchange-reversed-phase approach. Journal of Chromatography A 1218, 3681-3688.
Li B, Takahashi D, Kawamura Y, Uemura M. 2012. Comparison of plasma membrane proteomic changes of Arabidopsis suspension-cultured cells (T87 Line) after cold and ABA treatment in association with freezing tolerance development. Plant Cell Physiology 53, 543-554.
Marmagne A, Ferro M, Meinnel T, Bruley C, Kuhn L, Garin J, Barbier-Brygoo H, Ephritikhine G. 2007. A high content in lipid-modified peripheral proteins and integral receptor kinases features in the Arabidopsis plasma membrane proteome. Molecular & Cellular Proteomics 6, 1980-1996.
Marmagne A, Rouet MA, Ferro M, Rolland N, Alcon C, Joyard J, Garin J, Barbier-Brygoo H, Ephritikhine G. 2004. Identification of new intrinsic proteins in Arabidopsis plasma membrane proteome. Molcular & Cellular Proteomics 3, 675-691.
McLoughlin F, Arisz SA, Dekker HL, Kramer G, de Koster CG, Haring MA, Munnik T, Testerink C. 2013. Identification of novel candidate phosphatidic acid-binding proteins involved in the salt-stress response of Arabidopsis thaliana roots. Biochemical Journal 450, 573-581
Meyer EH, Taylor NL, Millar AH. 2008. Resolving and identifying protein components of plant mitochondrial respiratory complexes using three dimensions of gel electrophoresis. Journal of Proteome Research 7, 786-794
Mitra SK, Walters BT, Clouse SD, Goshe MB. 2009. An efficient organic solvent based extraction method for the proteomic analysis of Arabidopsis plasma membranes. Jouranl of Proteome Research 8, 2752-2767.
Nelson CJ, Hegeman AD, Harms AC, Sussman MR. 2006. A quantitative analysis of Arabidopsis plasma membrane using trypsin-catalyzed O-18 labeling. Molecular & Cellular Proteomics 5, 1382-1395.
Nikolovski N, Rubtsov D, Segura MP, Miles GP, Stevens TJ, Dunkley TP, Munro S, Lilley KS, Dupree P. 2012. Putative glycosyltransferases and other plant Golgi apparatus proteins are revealed by LOPIT proteomics. Plant Physiology 160, 1037-1051
Parsons HT, Christiansen K, Knierim B, Carroll A, Ito J, Batth TS, Smith-Moritz AM, Morrison S, McInerney P, Hadi MZ, Auer M, Mukhopadhyay A, Petzold CJ, Scheller HV, Loque D, Heazlewood JL. 2012. Isolation and proteomic characterization of the Arabidopsis Golgi defines functional and novel components involved in plant cell wall biosynthesis. Plant Physiology 159, 12-26.
Pendle AF, Clark GP, Boon R, Lewandowska D, Lam YW, Andersen J, Mann M, Lamond AI, Brown JWS, Shaw PJ. 2005. Proteomic analysis of the Arabidopsis nucleolus suggests novel nucleolar functions. Molecular Biology of the Cell 16, 260-269
Peltier JB, Ytterberg AJ, Sun Q, van Wijk KJ. 2004. New functions of the thylakoid membrane proteome of Arabidopsis thaliana revealed by a simple, fast, and versatile fractionation strategy. Journal of Biology Chemistry 279, 49367-49383
Peters K, Belt K, Braun HP. 2013. 3D Gel Map of Arabidopsis Complex I. Frontiers in Plant Science 4, 153.
Reumann S, Quan S, Aung K, Yang PF, Manandhar-Shrestha K, Holbrook D, Linka N, Switzenberg R, Wilkerson CG, Weber APM, Olsen LJ, Hu JP. 2009. In-depth proteome analysis of Arabidopsis leaf peroxisomes combined with in vivo subcellular targeting verification indicates novel metabolic and regulatory functions of peroxisomes. Plant Physiology 150, 125-143
Robert N, d'Erfurth I, Marmagne A, Erhardt M, Allot M, Boivin K, Gissot L, Monachello D, Michaud M, Duchene AM, Barbier-Brygoo H, Marechal-Drouard L, Ephritikhine G, Filleur S. 2012. Voltage-dependent-anion-channels (VDACs) in Arabidopsis have a dual localization in the cell but show a distinct role in mitochondria. Plant Molecular Biology 78, 431-446.
Sakamoto Y, Takagi S. 2013. LITTLE NUCLEI 1 and 4 regulate nuclear morphology in Arabidopsis thaliana. Plant Cell Physiology 54, 622-633.
Simm S, Papasotiriou DG, Ibrahim M, Leisegang MS, Muller B, Schorge T, Karas M, Mirus O, Sommer MS, Schleiff E. 2013. Defining the core proteome of the chloroplast envelope membranes. Frontiers in Plant Science 4, 11.
Tateda C, Watanabe K, Kusano T, Takahashi Y. 2011. Molecular and genetic characterization of the gene family encoding the voltage-dependent anion channel in Arabidopsis. Journal of Experimental Botany 62, 4773-4785
Taylor NL, Heazlewood JL, Millar AH. 2011. The Arabidopsis thaliana 2-D gel mitochondrial proteome: Refining the value of reference maps for assessing protein abundance, contaminants and post-translational modifications. Proteomics 11, 1720-1733
Tian GW, Mohanty A, Chary SN, Li S, Paap B, Drakakaki G, Kopec CD, Li J, Ehrhardt D, Jackson D, Rhee SY, Raikhel NV, Citovsky V. 2004. High-throughput fluorescent tagging of full-length Arabidopsis gene products in planta. Plant Physiology 135, 25-38.
Yoshida K, Ohnishi M, Fukao Y, Okazaki Y, Fujiwara M, Song CH, Nakanishi Y, Saito K, Shimmen T, Suzaki T, Hayashi F, Fukaki H, Maeshima M, Mimura T. 2013. Studies on vacuolar membrane microdomains isolated from Arabidopsis suspension-cultured cells: local distribution of vacuolar membrane proteins. Plant and cell physiology 54, 1571-1584.
Zhang ZJ, Peck SC. 2011. Simplified enrichment of plasma membrane proteins for proteomic analyses in Arabidopsis thaliana. Proteomics 11, 1780-1788.
Zybailov B, Rutschow H, Friso G, Rudella A, Emanuelsson O, Sun Q, van Wijk KJ. 2008. Sorting Signals, N-Terminal Modifications and Abundance of the Chloroplast Proteome. PLoS ONE 3.
